# Supplementary material for: Cocrystal Engineering of Organic Semiconductors for Photovoltaic Applications: Modeling Excited-State Properties of a Charge Transfer Cocrystal of a Dicarbazole Donor and a Fluoranil Acceptor
Source: J Phys Chem C Nanomater Interfaces. 2026 Jan 2;130(2):882–97. doi: 10.1021/acs.jpcc.5c06828 (PMC12814566; doi:10.1021/acs.jpcc.5c06828)
Supplement: Supplementary file 1 [file jp5c06828_si_001.cif]

 
data_CBP_FL
 
_audit_creation_method            'SHELXL-2019/1'
_shelx_SHELXL_version_number      '2019/1'
_chemical_name_systematic         ?
_chemical_name_common             ?
_chemical_melting_point           ?
_chemical_formula_moiety          ?
_chemical_formula_sum
 'C48 H24 F8 N2 O4' 
_chemical_formula_weight          844.70

loop_
 _atom_type_symbol
 _atom_type_description
 _atom_type_scat_dispersion_real
 _atom_type_scat_dispersion_imag
 _atom_type_scat_source
 'C'  'C'   0.0033   0.0016
 'International Tables Vol C Tables 4.2.6.8 and 6.1.1.4'
 'H'  'H'   0.0000   0.0000
 'International Tables Vol C Tables 4.2.6.8 and 6.1.1.4'
 'F'  'F'   0.0171   0.0103
 'International Tables Vol C Tables 4.2.6.8 and 6.1.1.4'
 'N'  'N'   0.0061   0.0033
 'International Tables Vol C Tables 4.2.6.8 and 6.1.1.4'
 'O'  'O'   0.0106   0.0060
 'International Tables Vol C Tables 4.2.6.8 and 6.1.1.4'
 
_space_group_crystal_system       triclinic
_space_group_IT_number            2
_space_group_name_H-M_alt         'P -1'
_space_group_name_Hall            '-P 1'
 
_shelx_space_group_comment
;
The symmetry employed for this shelxl refinement is uniquely defined
by the following loop, which should always be used as a source of
symmetry information in preference to the above space-group names.
They are only intended as comments.
;
 
loop_
 _space_group_symop_operation_xyz
 'x, y, z'
 '-x, -y, -z'
 
_cell_length_a                    7.0223(4)
_cell_length_b                    8.3105(4)
_cell_length_c                    16.8626(8)
_cell_angle_alpha                 76.5520(10)
_cell_angle_beta                  78.9400(10)
_cell_angle_gamma                 75.5590(10)
_cell_volume                      917.45(8)
_cell_formula_units_Z             1
_cell_measurement_temperature     100(2)
_cell_measurement_reflns_used     9999
_cell_measurement_theta_min       2.509
_cell_measurement_theta_max       29.238
 
_exptl_crystal_description        'flat needle'
_exptl_crystal_colour             'black'
_exptl_crystal_density_meas       ?
_exptl_crystal_density_method     ?
_exptl_crystal_density_diffrn     1.529          
_exptl_crystal_F_000              430
_exptl_transmission_factor_min    ?
_exptl_transmission_factor_max    ?
_exptl_crystal_size_max           0.42
_exptl_crystal_size_mid           0.32
_exptl_crystal_size_min           0.24
_exptl_absorpt_coefficient_mu     0.125
_shelx_estimated_absorpt_T_min    ?
_shelx_estimated_absorpt_T_max    ?
_exptl_absorpt_correction_type    multi-scan
_exptl_absorpt_correction_T_min   0.929
_exptl_absorpt_correction_T_max   1.000
_exptl_absorpt_process_details    'SADABS (Bruker, 2013)'
_exptl_absorpt_special_details    ?
_diffrn_ambient_temperature       100(2)
_diffrn_radiation_wavelength      0.71073
_diffrn_radiation_type            MoK\a
_diffrn_source                    ?
_diffrn_measurement_device_type   
'Photon 100 CMOS detector, Bruker D8 advance single crystal CCD'
_diffrn_measurement_method        'phi and omega scans'
_diffrn_detector_area_resol_mean  8.3
_diffrn_reflns_number             38526
_diffrn_reflns_av_unetI/netI      0.0247
_diffrn_reflns_av_R_equivalents   0.0372
_diffrn_reflns_limit_h_min        -9
_diffrn_reflns_limit_h_max        9
_diffrn_reflns_limit_k_min        -11
_diffrn_reflns_limit_k_max        11
_diffrn_reflns_limit_l_min        -23
_diffrn_reflns_limit_l_max        23
_diffrn_reflns_theta_min          2.509
_diffrn_reflns_theta_max          29.238
_diffrn_reflns_theta_full         25.242
_diffrn_measured_fraction_theta_max   0.996
_diffrn_measured_fraction_theta_full  0.998
_diffrn_reflns_Laue_measured_fraction_max    0.996
_diffrn_reflns_Laue_measured_fraction_full   0.998
_diffrn_reflns_point_group_measured_fraction_max   0.996
_diffrn_reflns_point_group_measured_fraction_full  0.998
_reflns_number_total              4980
_reflns_number_gt                 4078
_reflns_threshold_expression      'I > 2\s(I)'
_reflns_Friedel_coverage          0.000
_reflns_Friedel_fraction_max      .
_reflns_Friedel_fraction_full     .
 
_reflns_special_details
;
 Reflections were merged by SHELXL according to the crystal
 class for the calculation of statistics and refinement.
 
 _reflns_Friedel_fraction is defined as the number of unique
 Friedel pairs measured divided by the number that would be
 possible theoretically, ignoring centric projections and
 systematic absences.
;
 
_computing_data_collection        ?
_computing_cell_refinement        ?
_computing_data_reduction         ?
_computing_structure_solution     ?
_computing_structure_refinement 'SHELXL-2019/1 (Sheldrick, 2019)'
_computing_molecular_graphics     ?
_computing_publication_material   ?
_refine_special_details           ?
_refine_ls_structure_factor_coef  Fsqd
_refine_ls_matrix_type            full
_refine_ls_weighting_scheme       calc
_refine_ls_weighting_details
'w=1/[\s^2^(Fo^2^)+(0.0522P)^2^+0.4854P] where P=(Fo^2^+2Fc^2^)/3'
_atom_sites_solution_primary      ?
_atom_sites_solution_secondary    ?
_atom_sites_solution_hydrogens    geom
_refine_ls_hydrogen_treatment     constr
_refine_ls_extinction_method      none
_refine_ls_extinction_coef        .
_refine_ls_number_reflns          4980
_refine_ls_number_parameters      280
_refine_ls_number_restraints      0
_refine_ls_R_factor_all           0.0598
_refine_ls_R_factor_gt            0.0451
_refine_ls_wR_factor_ref          0.1146
_refine_ls_wR_factor_gt           0.1078
_refine_ls_goodness_of_fit_ref    1.061
_refine_ls_restrained_S_all       1.061
_refine_ls_shift/su_max           0.000
_refine_ls_shift/su_mean          0.000
 
loop_
 _atom_site_label
 _atom_site_type_symbol
 _atom_site_fract_x
 _atom_site_fract_y
 _atom_site_fract_z
 _atom_site_U_iso_or_equiv
 _atom_site_adp_type
 _atom_site_occupancy
 _atom_site_site_symmetry_order  
 _atom_site_calc_flag
 _atom_site_refinement_flags_posn
 _atom_site_refinement_flags_adp
 _atom_site_refinement_flags_occupancy
 _atom_site_disorder_assembly
 _atom_site_disorder_group
N1 N 0.15934(16) 0.95664(13) 0.19861(6) 0.0119(2) Uani 1 1 d . . . . .
C1 C 0.28425(19) 0.81395(15) 0.17264(8) 0.0122(2) Uani 1 1 d . . . . .
C2 C 0.3876(2) 0.79732(17) 0.09453(8) 0.0155(3) Uani 1 1 d . . . . .
H2 H 0.375546 0.889398 0.048957 0.019 Uiso 1 1 calc R U . . .
C3 C 0.5087(2) 0.64084(18) 0.08628(9) 0.0188(3) Uani 1 1 d . . . . .
H3 H 0.580476 0.625684 0.033789 0.023 Uiso 1 1 calc R U . . .
C4 C 0.5282(2) 0.50451(17) 0.15305(10) 0.0201(3) Uani 1 1 d . . . . .
H4 H 0.612719 0.399028 0.145182 0.024 Uiso 1 1 calc R U . . .
C5 C 0.4259(2) 0.52168(16) 0.23025(9) 0.0174(3) Uani 1 1 d . . . . .
H5 H 0.439486 0.429016 0.275511 0.021 Uiso 1 1 calc R U . . .
C6 C 0.30192(19) 0.67812(16) 0.24067(8) 0.0128(2) Uani 1 1 d . . . . .
C7 C 0.18092(19) 0.74133(16) 0.31100(8) 0.0128(2) Uani 1 1 d . . . . .
C8 C 0.1393(2) 0.66845(17) 0.39410(8) 0.0170(3) Uani 1 1 d . . . . .
H8 H 0.195935 0.553071 0.414159 0.020 Uiso 1 1 calc R U . . .
C9 C 0.0145(2) 0.76723(19) 0.44650(8) 0.0195(3) Uani 1 1 d . . . . .
H9 H -0.014837 0.718959 0.503118 0.023 Uiso 1 1 calc R U . . .
C10 C -0.0699(2) 0.93773(19) 0.41755(8) 0.0185(3) Uani 1 1 d . . . . .
H10 H -0.156366 1.002455 0.454891 0.022 Uiso 1 1 calc R U . . .
C11 C -0.0298(2) 1.01390(17) 0.33545(8) 0.0151(3) Uani 1 1 d . . . . .
H11 H -0.086238 1.129631 0.316062 0.018 Uiso 1 1 calc R U . . .
C12 C 0.09636(19) 0.91428(16) 0.28265(8) 0.0119(2) Uani 1 1 d . . . . .
C13 C 0.10292(19) 1.11562(15) 0.14527(7) 0.0115(2) Uani 1 1 d . . . . .
C14 C 0.1382(2) 1.26296(16) 0.15922(8) 0.0138(2) Uani 1 1 d . . . . .
H14 H 0.192548 1.260720 0.206984 0.017 Uiso 1 1 calc R U . . .
C15 C 0.09380(19) 1.41349(16) 0.10329(8) 0.0141(3) Uani 1 1 d . . . . .
H15 H 0.115450 1.514296 0.114040 0.017 Uiso 1 1 calc R U . . .
C16 C 0.01789(18) 1.42051(15) 0.03135(7) 0.0110(2) Uani 1 1 d . . . . .
C17 C -0.0227(2) 1.27114(16) 0.02032(8) 0.0153(3) Uani 1 1 d . . . . .
H17 H -0.078931 1.272906 -0.026912 0.018 Uiso 1 1 calc R U . . .
C18 C 0.0171(2) 1.12110(16) 0.07667(8) 0.0150(3) Uani 1 1 d . . . . .
H18 H -0.014136 1.021834 0.068504 0.018 Uiso 1 1 calc R U . . .
F1 F 0.60194(14) -0.10768(12) 0.65620(7) 0.0360(3) Uani 1 1 d . . . . .
F2 F 0.41361(14) -0.07280(11) 0.81090(7) 0.0320(2) Uani 1 1 d . . . . .
F3 F 0.13011(13) 0.50327(10) 0.70853(5) 0.0228(2) Uani 1 1 d . . . . .
F4 F 0.32147(14) 0.47069(12) 0.55488(5) 0.0291(2) Uani 1 1 d . . . . .
O1 O 0.54685(17) 0.16491(17) 0.53112(8) 0.0340(3) Uani 1 1 d . . . . .
O2 O 0.17497(16) 0.22763(14) 0.83232(6) 0.0222(2) Uani 1 1 d . . . . .
C19 C 0.4687(2) 0.1805(2) 0.60004(9) 0.0215(3) Uani 1 1 d . . . . .
C20 C 0.4904(2) 0.03953(18) 0.67178(10) 0.0225(3) Uani 1 1 d . . . . .
C21 C 0.3989(2) 0.05594(17) 0.74695(10) 0.0200(3) Uani 1 1 d . . . . .
C22 C 0.2659(2) 0.21601(17) 0.76472(8) 0.0159(3) Uani 1 1 d . . . . .
C23 C 0.2483(2) 0.35867(16) 0.69351(8) 0.0156(3) Uani 1 1 d . . . . .
C24 C 0.3411(2) 0.34236(18) 0.61828(9) 0.0184(3) Uani 1 1 d . . . . .
 
loop_
 _atom_site_aniso_label
 _atom_site_aniso_U_11
 _atom_site_aniso_U_22
 _atom_site_aniso_U_33
 _atom_site_aniso_U_23
 _atom_site_aniso_U_13
 _atom_site_aniso_U_12
N1 0.0150(5) 0.0093(5) 0.0105(5) -0.0013(4) -0.0014(4) -0.0016(4)
C1 0.0117(6) 0.0112(5) 0.0148(6) -0.0038(5) -0.0026(5) -0.0029(4)
C2 0.0144(6) 0.0175(6) 0.0155(6) -0.0043(5) -0.0006(5) -0.0054(5)
C3 0.0143(6) 0.0226(7) 0.0224(7) -0.0119(5) 0.0010(5) -0.0052(5)
C4 0.0142(6) 0.0152(6) 0.0328(8) -0.0111(6) -0.0033(6) -0.0010(5)
C5 0.0152(6) 0.0111(6) 0.0266(7) -0.0020(5) -0.0071(5) -0.0026(5)
C6 0.0120(6) 0.0118(5) 0.0158(6) -0.0017(5) -0.0043(5) -0.0039(4)
C7 0.0115(6) 0.0137(6) 0.0149(6) -0.0019(5) -0.0046(5) -0.0045(4)
C8 0.0173(6) 0.0185(6) 0.0161(6) 0.0032(5) -0.0069(5) -0.0080(5)
C9 0.0204(7) 0.0287(7) 0.0113(6) 0.0001(5) -0.0032(5) -0.0118(6)
C10 0.0166(6) 0.0277(7) 0.0143(6) -0.0085(5) -0.0007(5) -0.0075(5)
C11 0.0145(6) 0.0170(6) 0.0156(6) -0.0053(5) -0.0031(5) -0.0042(5)
C12 0.0125(6) 0.0132(5) 0.0114(6) -0.0013(4) -0.0032(4) -0.0052(4)
C13 0.0122(6) 0.0104(5) 0.0107(5) -0.0010(4) -0.0005(4) -0.0018(4)
C14 0.0160(6) 0.0126(6) 0.0139(6) -0.0027(5) -0.0061(5) -0.0020(5)
C15 0.0171(6) 0.0106(5) 0.0163(6) -0.0035(5) -0.0057(5) -0.0026(5)
C16 0.0111(6) 0.0106(5) 0.0107(5) -0.0020(4) -0.0006(4) -0.0020(4)
C17 0.0217(7) 0.0149(6) 0.0119(6) -0.0019(5) -0.0056(5) -0.0069(5)
C18 0.0218(7) 0.0117(6) 0.0137(6) -0.0022(5) -0.0039(5) -0.0069(5)
F1 0.0229(5) 0.0235(5) 0.0658(7) -0.0252(5) -0.0051(5) 0.0019(4)
F2 0.0296(5) 0.0173(4) 0.0444(6) 0.0092(4) -0.0122(4) -0.0052(4)
F3 0.0227(4) 0.0147(4) 0.0276(5) -0.0050(3) -0.0025(4) 0.0023(3)
F4 0.0308(5) 0.0347(5) 0.0179(4) 0.0066(4) -0.0042(4) -0.0102(4)
O1 0.0242(6) 0.0546(8) 0.0320(6) -0.0265(6) 0.0085(5) -0.0172(5)
O2 0.0245(5) 0.0272(5) 0.0162(5) -0.0029(4) -0.0009(4) -0.0107(4)
C19 0.0133(6) 0.0304(8) 0.0264(7) -0.0144(6) 0.0001(5) -0.0086(6)
C20 0.0133(6) 0.0183(6) 0.0401(9) -0.0149(6) -0.0044(6) -0.0019(5)
C21 0.0163(6) 0.0133(6) 0.0310(8) -0.0004(5) -0.0082(6) -0.0045(5)
C22 0.0143(6) 0.0169(6) 0.0184(6) -0.0021(5) -0.0053(5) -0.0057(5)
C23 0.0134(6) 0.0140(6) 0.0190(6) -0.0036(5) -0.0034(5) -0.0012(5)
C24 0.0163(6) 0.0224(7) 0.0168(6) -0.0008(5) -0.0039(5) -0.0062(5)
 
_geom_special_details
;
 All esds (except the esd in the dihedral angle between two l.s. planes)
 are estimated using the full covariance matrix.  The cell esds are taken
 into account individually in the estimation of esds in distances, angles
 and torsion angles; correlations between esds in cell parameters are only
 used when they are defined by crystal symmetry.  An approximate (isotropic)
 treatment of cell esds is used for estimating esds involving l.s. planes.
;
 
loop_
 _geom_bond_atom_site_label_1
 _geom_bond_atom_site_label_2
 _geom_bond_distance
 _geom_bond_site_symmetry_2
 _geom_bond_publ_flag
N1 C12 1.3902(16) . ?
N1 C1 1.3938(16) . ?
N1 C13 1.4264(15) . ?
C1 C2 1.3959(18) . ?
C1 C6 1.4100(17) . ?
C2 C3 1.3858(19) . ?
C2 H2 0.9500 . ?
C3 C4 1.399(2) . ?
C3 H3 0.9500 . ?
C4 C5 1.381(2) . ?
C4 H4 0.9500 . ?
C5 C6 1.4008(18) . ?
C5 H5 0.9500 . ?
C6 C7 1.4440(18) . ?
C7 C8 1.3972(18) . ?
C7 C12 1.4179(17) . ?
C8 C9 1.380(2) . ?
C8 H8 0.9500 . ?
C9 C10 1.403(2) . ?
C9 H9 0.9500 . ?
C10 C11 1.3886(19) . ?
C10 H10 0.9500 . ?
C11 C12 1.3919(18) . ?
C11 H11 0.9500 . ?
C13 C14 1.3869(17) . ?
C13 C18 1.3900(17) . ?
C14 C15 1.3860(17) . ?
C14 H14 0.9500 . ?
C15 C16 1.3996(17) . ?
C15 H15 0.9500 . ?
C16 C17 1.4005(17) . ?
C16 C16 1.488(2) 2_585 ?
C17 C18 1.3830(18) . ?
C17 H17 0.9500 . ?
C18 H18 0.9500 . ?
F1 C20 1.3311(16) . ?
F2 C21 1.3300(17) . ?
F3 C23 1.3270(15) . ?
F4 C24 1.3237(16) . ?
O1 C19 1.2077(19) . ?
O2 C22 1.2072(17) . ?
C19 C20 1.477(2) . ?
C19 C24 1.481(2) . ?
C20 C21 1.328(2) . ?
C21 C22 1.4801(19) . ?
C22 C23 1.4780(18) . ?
C23 C24 1.331(2) . ?
 
loop_
 _geom_angle_atom_site_label_1
 _geom_angle_atom_site_label_2
 _geom_angle_atom_site_label_3
 _geom_angle
 _geom_angle_site_symmetry_1
 _geom_angle_site_symmetry_3
 _geom_angle_publ_flag
C12 N1 C1 108.56(10) . . ?
C12 N1 C13 127.16(10) . . ?
C1 N1 C13 124.24(10) . . ?
N1 C1 C2 129.11(12) . . ?
N1 C1 C6 109.09(11) . . ?
C2 C1 C6 121.76(12) . . ?
C3 C2 C1 117.19(12) . . ?
C3 C2 H2 121.4 . . ?
C1 C2 H2 121.4 . . ?
C2 C3 C4 121.90(13) . . ?
C2 C3 H3 119.1 . . ?
C4 C3 H3 119.1 . . ?
C5 C4 C3 120.70(12) . . ?
C5 C4 H4 119.7 . . ?
C3 C4 H4 119.7 . . ?
C4 C5 C6 118.85(12) . . ?
C4 C5 H5 120.6 . . ?
C6 C5 H5 120.6 . . ?
C5 C6 C1 119.60(12) . . ?
C5 C6 C7 133.60(12) . . ?
C1 C6 C7 106.77(11) . . ?
C8 C7 C12 119.62(12) . . ?
C8 C7 C6 133.60(12) . . ?
C12 C7 C6 106.78(11) . . ?
C9 C8 C7 118.75(12) . . ?
C9 C8 H8 120.6 . . ?
C7 C8 H8 120.6 . . ?
C8 C9 C10 121.10(13) . . ?
C8 C9 H9 119.5 . . ?
C10 C9 H9 119.5 . . ?
C11 C10 C9 121.40(13) . . ?
C11 C10 H10 119.3 . . ?
C9 C10 H10 119.3 . . ?
C10 C11 C12 117.49(12) . . ?
C10 C11 H11 121.3 . . ?
C12 C11 H11 121.3 . . ?
N1 C12 C11 129.55(12) . . ?
N1 C12 C7 108.80(11) . . ?
C11 C12 C7 121.64(12) . . ?
C14 C13 C18 119.71(11) . . ?
C14 C13 N1 121.18(11) . . ?
C18 C13 N1 119.07(11) . . ?
C15 C14 C13 119.83(12) . . ?
C15 C14 H14 120.1 . . ?
C13 C14 H14 120.1 . . ?
C14 C15 C16 121.57(11) . . ?
C14 C15 H15 119.2 . . ?
C16 C15 H15 119.2 . . ?
C15 C16 C17 117.31(11) . . ?
C15 C16 C16 121.69(14) . 2_585 ?
C17 C16 C16 121.00(14) . 2_585 ?
C18 C17 C16 121.46(12) . . ?
C18 C17 H17 119.3 . . ?
C16 C17 H17 119.3 . . ?
C17 C18 C13 119.98(12) . . ?
C17 C18 H18 120.0 . . ?
C13 C18 H18 120.0 . . ?
O1 C19 C20 122.63(15) . . ?
O1 C19 C24 122.15(15) . . ?
C20 C19 C24 115.21(12) . . ?
C21 C20 F1 121.62(14) . . ?
C21 C20 C19 122.36(13) . . ?
F1 C20 C19 115.97(14) . . ?
C20 C21 F2 122.19(13) . . ?
C20 C21 C22 122.44(13) . . ?
F2 C21 C22 115.30(13) . . ?
O2 C22 C23 122.55(13) . . ?
O2 C22 C21 122.14(13) . . ?
C23 C22 C21 115.29(12) . . ?
F3 C23 C24 121.80(12) . . ?
F3 C23 C22 116.00(11) . . ?
C24 C23 C22 122.17(12) . . ?
F4 C24 C23 121.44(13) . . ?
F4 C24 C19 116.09(12) . . ?
C23 C24 C19 122.46(13) . . ?
 
loop_
 _geom_torsion_atom_site_label_1
 _geom_torsion_atom_site_label_2
 _geom_torsion_atom_site_label_3
 _geom_torsion_atom_site_label_4
 _geom_torsion
 _geom_torsion_site_symmetry_1
 _geom_torsion_site_symmetry_2
 _geom_torsion_site_symmetry_3
 _geom_torsion_site_symmetry_4
 _geom_torsion_publ_flag
C12 N1 C1 C2 -177.59(13) . . . . ?
C13 N1 C1 C2 4.6(2) . . . . ?
C12 N1 C1 C6 0.02(14) . . . . ?
C13 N1 C1 C6 -177.75(11) . . . . ?
N1 C1 C2 C3 177.58(13) . . . . ?
C6 C1 C2 C3 0.23(19) . . . . ?
C1 C2 C3 C4 -0.2(2) . . . . ?
C2 C3 C4 C5 0.1(2) . . . . ?
C3 C4 C5 C6 0.1(2) . . . . ?
C4 C5 C6 C1 -0.06(19) . . . . ?
C4 C5 C6 C7 -177.82(14) . . . . ?
N1 C1 C6 C5 -177.90(11) . . . . ?
C2 C1 C6 C5 -0.08(19) . . . . ?
N1 C1 C6 C7 0.40(14) . . . . ?
C2 C1 C6 C7 178.22(12) . . . . ?
C5 C6 C7 C8 -1.9(3) . . . . ?
C1 C6 C7 C8 -179.83(14) . . . . ?
C5 C6 C7 C12 177.31(14) . . . . ?
C1 C6 C7 C12 -0.65(14) . . . . ?
C12 C7 C8 C9 0.66(19) . . . . ?
C6 C7 C8 C9 179.76(13) . . . . ?
C7 C8 C9 C10 0.0(2) . . . . ?
C8 C9 C10 C11 -0.6(2) . . . . ?
C9 C10 C11 C12 0.5(2) . . . . ?
C1 N1 C12 C11 -179.61(13) . . . . ?
C13 N1 C12 C11 -1.9(2) . . . . ?
C1 N1 C12 C7 -0.44(14) . . . . ?
C13 N1 C12 C7 177.25(12) . . . . ?
C10 C11 C12 N1 179.25(12) . . . . ?
C10 C11 C12 C7 0.17(19) . . . . ?
C8 C7 C12 N1 179.99(11) . . . . ?
C6 C7 C12 N1 0.68(14) . . . . ?
C8 C7 C12 C11 -0.76(19) . . . . ?
C6 C7 C12 C11 179.93(12) . . . . ?
C12 N1 C13 C14 59.33(18) . . . . ?
C1 N1 C13 C14 -123.32(14) . . . . ?
C12 N1 C13 C18 -122.82(14) . . . . ?
C1 N1 C13 C18 54.53(18) . . . . ?
C18 C13 C14 C15 -2.2(2) . . . . ?
N1 C13 C14 C15 175.68(12) . . . . ?
C13 C14 C15 C16 -1.5(2) . . . . ?
C14 C15 C16 C17 3.68(19) . . . . ?
C14 C15 C16 C16 -176.08(14) . . . 2_585 ?
C15 C16 C17 C18 -2.3(2) . . . . ?
C16 C16 C17 C18 177.48(15) 2_585 . . . ?
C16 C17 C18 C13 -1.3(2) . . . . ?
C14 C13 C18 C17 3.5(2) . . . . ?
N1 C13 C18 C17 -174.36(12) . . . . ?
O1 C19 C20 C21 -177.76(14) . . . . ?
C24 C19 C20 C21 1.2(2) . . . . ?
O1 C19 C20 F1 -0.1(2) . . . . ?
C24 C19 C20 F1 178.90(12) . . . . ?
F1 C20 C21 F2 0.2(2) . . . . ?
C19 C20 C21 F2 177.75(12) . . . . ?
F1 C20 C21 C22 -176.71(12) . . . . ?
C19 C20 C21 C22 0.8(2) . . . . ?
C20 C21 C22 O2 176.03(14) . . . . ?
F2 C21 C22 O2 -1.08(19) . . . . ?
C20 C21 C22 C23 -2.42(19) . . . . ?
F2 C21 C22 C23 -179.54(11) . . . . ?
O2 C22 C23 F3 1.79(19) . . . . ?
C21 C22 C23 F3 -179.76(11) . . . . ?
O2 C22 C23 C24 -176.46(13) . . . . ?
C21 C22 C23 C24 1.99(19) . . . . ?
F3 C23 C24 F4 0.8(2) . . . . ?
C22 C23 C24 F4 178.96(12) . . . . ?
F3 C23 C24 C19 -178.13(12) . . . . ?
C22 C23 C24 C19 0.0(2) . . . . ?
O1 C19 C24 F4 -1.7(2) . . . . ?
C20 C19 C24 F4 179.34(12) . . . . ?
O1 C19 C24 C23 177.33(14) . . . . ?
C20 C19 C24 C23 -1.7(2) . . . . ?
 
loop_
 _geom_hbond_atom_site_label_D 
 _geom_hbond_atom_site_label_H 
 _geom_hbond_atom_site_label_A 
 _geom_hbond_distance_DH 
 _geom_hbond_distance_HA 
 _geom_hbond_distance_DA 
 _geom_hbond_angle_DHA 
 _geom_hbond_site_symmetry_A 
 _geom_hbond_publ_flag
C4 H4 F2  0.95 2.68 3.4290(16) 135.9 2_656 yes
C8 H8 F4  0.95 2.57 3.1460(16) 119.0 . yes
C10 H10 O1  0.95 2.49 3.4125(18) 164.1 1_465 yes
C18 H18 O2  0.95 2.68 3.4148(17) 134.2 2_566 yes
 
_refine_diff_density_max    0.473
_refine_diff_density_min   -0.263
_refine_diff_density_rms    0.053

_shelx_res_file
;
TITL mo_akm_CBP_FL_N_0m_a.res in P-1
    mo_akm_CBP_FL_N_0m_a.res
    created by SHELXL-2019/1 at 13:48:27 on 09-Sep-2025
CELL  0.71073   7.0223   8.3105  16.8626   76.552   78.940   75.559
ZERR    2.000   0.0004   0.0004   0.0008    0.001    0.001    0.001
LATT 1
SFAC C  H  F  N  O
UNIT 48  24  8  2  4
LIST 4
ACTA
REM LIST 4
REM LIST 4
L.S. 10
BOND
FMAP 2
PLAN 5
TEMP -173.150
BOND $H
CONF

EQIV $1 1-X, -Y, 1-Z
EQIV $2 X-1, Y+1, Z
EQIV $3 -X, 1-Y, 1-Z

HTAB C4 F2_$1
HTAB C8 F4
HTAB C10 O1_$2
HTAB C18 O2_$3

WGHT    0.052200    0.485400
FVAR       0.85315
MOLE 1
N1    4    0.159344    0.956641    0.198610    11.00000    0.01500    0.00930 =
         0.01048   -0.00130   -0.00141   -0.00162
C1    1    0.284247    0.813951    0.172636    11.00000    0.01171    0.01125 =
         0.01483   -0.00382   -0.00259   -0.00294
C2    1    0.387645    0.797322    0.094534    11.00000    0.01444    0.01745 =
         0.01553   -0.00427   -0.00061   -0.00536
AFIX  43
H2    2    0.375546    0.889398    0.048957    11.00000   -1.20000
AFIX   0
C3    1    0.508689    0.640842    0.086282    11.00000    0.01428    0.02264 =
         0.02235   -0.01192    0.00100   -0.00516
AFIX  43
H3    2    0.580476    0.625684    0.033789    11.00000   -1.20000
AFIX   0
C4    1    0.528223    0.504506    0.153047    11.00000    0.01419    0.01521 =
         0.03283   -0.01107   -0.00330   -0.00103
AFIX  43
H4    2    0.612719    0.399028    0.145182    11.00000   -1.20000
AFIX   0
C5    1    0.425950    0.521684    0.230253    11.00000    0.01525    0.01108 =
         0.02659   -0.00196   -0.00714   -0.00256
AFIX  43
H5    2    0.439486    0.429016    0.275511    11.00000   -1.20000
AFIX   0
C6    1    0.301917    0.678119    0.240665    11.00000    0.01204    0.01182 =
         0.01585   -0.00168   -0.00434   -0.00390
C7    1    0.180915    0.741331    0.310999    11.00000    0.01150    0.01370 =
         0.01492   -0.00185   -0.00462   -0.00448
C8    1    0.139323    0.668453    0.394102    11.00000    0.01732    0.01847 =
         0.01607    0.00321   -0.00692   -0.00796
AFIX  43
H8    2    0.195935    0.553071    0.414159    11.00000   -1.20000
AFIX   0
C9    1    0.014459    0.767234    0.446497    11.00000    0.02039    0.02868 =
         0.01131    0.00010   -0.00319   -0.01185
AFIX  43
H9    2   -0.014837    0.718959    0.503118    11.00000   -1.20000
AFIX   0
C10   1   -0.069917    0.937725    0.417545    11.00000    0.01661    0.02773 =
         0.01435   -0.00851   -0.00074   -0.00747
AFIX  43
H10   2   -0.156366    1.002455    0.454891    11.00000   -1.20000
AFIX   0
C11   1   -0.029761    1.013896    0.335451    11.00000    0.01450    0.01704 =
         0.01556   -0.00533   -0.00307   -0.00417
AFIX  43
H11   2   -0.086238    1.129631    0.316062    11.00000   -1.20000
AFIX   0

C12   1    0.096362    0.914276    0.282645    11.00000    0.01252    0.01324 =
         0.01136   -0.00128   -0.00316   -0.00517
C13   1    0.102916    1.115618    0.145269    11.00000    0.01224    0.01037 =
         0.01068   -0.00102   -0.00053   -0.00182
C14   1    0.138155    1.262961    0.159219    11.00000    0.01597    0.01256 =
         0.01392   -0.00274   -0.00605   -0.00203
AFIX  43
H14   2    0.192548    1.260720    0.206984    11.00000   -1.20000
AFIX   0
C15   1    0.093805    1.413491    0.103289    11.00000    0.01708    0.01058 =
         0.01625   -0.00353   -0.00572   -0.00256
AFIX  43
H15   2    0.115450    1.514296    0.114040    11.00000   -1.20000
AFIX   0
C16   1    0.017887    1.420513    0.031348    11.00000    0.01106    0.01056 =
         0.01074   -0.00200   -0.00065   -0.00204
C17   1   -0.022745    1.271137    0.020322    11.00000    0.02167    0.01489 =
         0.01190   -0.00186   -0.00558   -0.00691
AFIX  43
H17   2   -0.078931    1.272906   -0.026912    11.00000   -1.20000
AFIX   0
C18   1    0.017114    1.121104    0.076674    11.00000    0.02176    0.01172 =
         0.01375   -0.00221   -0.00390   -0.00689
AFIX  43
H18   2   -0.014136    1.021834    0.068504    11.00000   -1.20000
AFIX   0

MOLE 2
F1    3    0.601941   -0.107682    0.656201    11.00000    0.02288    0.02345 =
         0.06585   -0.02517   -0.00510    0.00191
F2    3    0.413614   -0.072800    0.810897    11.00000    0.02958    0.01734 =
         0.04437    0.00920   -0.01224   -0.00520
F3    3    0.130113    0.503269    0.708533    11.00000    0.02272    0.01473 =
         0.02757   -0.00495   -0.00248    0.00227
F4    3    0.321472    0.470692    0.554884    11.00000    0.03083    0.03474 =
         0.01791    0.00658   -0.00424   -0.01016
O1    5    0.546847    0.164914    0.531118    11.00000    0.02418    0.05457 =
         0.03203   -0.02647    0.00854   -0.01721
O2    5    0.174974    0.227629    0.832322    11.00000    0.02453    0.02719 =
         0.01620   -0.00288   -0.00085   -0.01074
C19   1    0.468695    0.180532    0.600036    11.00000    0.01329    0.03041 =
         0.02637   -0.01438    0.00010   -0.00864
C20   1    0.490393    0.039526    0.671781    11.00000    0.01333    0.01827 =
         0.04013   -0.01494   -0.00437   -0.00193
C21   1    0.398928    0.055937    0.746954    11.00000    0.01630    0.01333 =
         0.03103   -0.00040   -0.00823   -0.00454
C22   1    0.265870    0.216014    0.764725    11.00000    0.01431    0.01687 =
         0.01842   -0.00213   -0.00532   -0.00570
C23   1    0.248344    0.358668    0.693512    11.00000    0.01344    0.01402 =
         0.01897   -0.00361   -0.00336   -0.00124
C24   1    0.341090    0.342358    0.618283    11.00000    0.01634    0.02238 =
         0.01683   -0.00078   -0.00386   -0.00625

HKLF 4


REM  mo_akm_CBP_FL_N_0m_a.res in P-1
REM wR2 = 0.1146, GooF = S = 1.061, Restrained GooF = 1.061 for all data
REM R1 = 0.0451 for 4078 Fo > 4sig(Fo) and 0.0598 for all 4980 data
REM 280 parameters refined using 0 restraints

END

WGHT      0.0522      0.4854

REM Highest difference peak  0.473,  deepest hole -0.263,  1-sigma level  0.053
Q1    1   0.0000  1.5000  0.0000  10.50000  0.05    0.47
Q2    1   0.2929  0.7438  0.2064  11.00000  0.05    0.43
Q3    1   0.3343  0.3590  0.6600  11.00000  0.05    0.40
Q4    1   0.2553  0.2872  0.7274  11.00000  0.05    0.40
Q5    1  -0.0396  0.9762  0.3789  11.00000  0.05    0.38
;
_shelx_res_checksum   15369

_shelx_hkl_file
;
  -1   0   0   29.00    1.00
  -1   0   0   29.50    1.20
  -1   0   0   32.80    1.40
  -1   0   0   31.30    1.00
  -1   0   0   30.50    1.10
  -1   0   0   31.70    1.30
  -1   0   0   32.40    1.10
   1   0   0   31.00    1.00
   1   0   0   30.70    1.10
   1   0   0   30.70    1.30
   1   0   0   29.00    1.40
   1   0   0   29.70    1.40
  -2   0   0 2377.36   42.90
  -2   0   0 2292.47   43.40
  -2   0   0 2370.66   43.60
  -2   0   0 2320.67   43.00
  -2   0   0 2293.67   43.20
  -2   0   0 2327.37   43.20
  -2   0   0 2280.77   43.40
   2   0   0 2228.48   42.70
   2   0   0 2272.37   42.90
   2   0   0 2215.78   43.10
   2   0   0 2300.77   43.50
   2   0   0 2199.78   42.90
   2   0   0 2224.48   43.30
   2   0   0 2226.28   43.50
   2   0   0 2238.98   43.30
  -3   0   0   89.69    3.40
  -3   0   0  101.99    4.10
  -3   0   0   95.59    4.50
  -3   0   0   91.29    2.90
  -3   0   0   91.09    4.40
  -3   0   0   91.29    3.50
  -3   0   0   94.29    3.70
   3   0   0   92.89    3.20
   3   0   0   89.69    3.50
   3   0   0   93.49    3.00
   3   0   0   88.79    3.80
   3   0   0   87.59    2.80
   3   0   0   83.59    3.50
  -4   0   0   99.19    4.00
  -4   0   0   95.29    3.30
  -4   0   0   90.19    3.70
   4   0   0   93.29    3.80
   4   0   0   90.79    3.50
   4   0   0   99.09    5.20
   4   0   0   89.89    4.40
   4   0   0   93.09    3.20
   4   0   0   92.19    4.80
  -5   0   0    2.20    1.60
  -5   0   0   -0.30    2.60
  -5   0   0    0.40    2.50
   5   0   0    2.80    2.10
   5   0   0    0.70    2.90
   5   0   0   -1.30    1.50
   5   0   0    2.10    1.90
   5   0   0   -0.60    2.40
  -6   0   0   50.19    4.70
  -6   0   0   50.69    4.20
  -6   0   0   45.40    4.60
   6   0   0   47.50    4.70
   6   0   0   50.59    4.30
   6   0   0   48.80    5.00
   6   0   0   52.09    4.70
  -7   0   0  195.88    9.70
  -7   0   0  219.78    7.90
  -7   0   0  196.58    7.50
  -7   0   0  197.78    9.60
   7   0   0  216.68    9.90
   7   0   0  202.88    9.00
   7   0   0  198.08    8.40
  -8   0   0   58.29    5.40
  -8   0   0   54.59    6.90
  -8   0   0   57.39    5.30
  -8   0   0   42.60    6.70
  -8   0   0   37.80    6.20
   8   0   0   55.09    6.10
  -9   0   0    5.70    8.00
  -9   0   0   15.80    7.20
  -9   0   0    5.40    7.60
  -9   0   0    1.90    5.80
   9   0   0    4.80    6.70
   9  -1   0   13.60    6.80
  -9   1   0   16.40    7.60
  -9   1   0   12.50    7.70
  -9   1   0   10.20    7.90
   8  -1   0   46.30    6.30
  -8   1   0   52.29    6.90
  -8   1   0   57.19    5.20
  -8   1   0   41.80    6.90
  -8   1   0   45.90    6.30
  -8   1   0   42.00    7.30
   7  -1   0   28.60    5.00
   7  -1   0   27.00    5.50
  -7   1   0   30.50    5.10
  -7   1   0   33.00    5.10
  -7   1   0   32.50    3.90
   6  -1   0   89.79    6.80
   6  -1   0   90.09    5.90
   6  -1   0   85.79    6.00
  -6   1   0   83.49    6.50
  -6   1   0   93.89    6.40
   5  -1   0  193.88    7.80
   5  -1   0  195.58    7.90
   5  -1   0  209.58    7.30
  -5   1   0  204.78    5.60
  -5   1   0  207.58    7.80
  -5   1   0  207.28    7.20
  -5   1   0  184.58    7.40
   4  -1   0   16.00    2.30
   4  -1   0   19.90    2.80
   4  -1   0   17.40    2.00
  -4   1   0   10.30    2.00
  -4   1   0   16.50    1.70
  -4   1   0   15.90    1.50
   3  -1   0    6.20    1.60
   3  -1   0    7.70    1.50
   3  -1   0    8.00    1.30
   3  -1   0    6.60    1.80
  -3   1   0    7.60    1.30
  -3   1   0    9.60    2.00
  -3   1   0    5.10    1.80
  -3   1   0    6.50    1.10
  -3   1   0    7.00    1.40
  -3   1   0    6.80    1.50
  -3   1   0    6.00    2.60
  -3   1   0    8.00    1.00
   2  -1   0 1191.68   23.90
   2  -1   0 1199.78   23.20
   2  -1   0 1177.88   23.70
   2  -1   0 1210.58   23.30
   2  -1   0 1157.98   23.70
  -2   1   0 1208.28   23.70
  -2   1   0 1201.78   23.90
  -2   1   0 1184.38   23.20
  -2   1   0 1204.38   22.70
  -2   1   0 1217.18   23.10
  -2   1   0 1170.58   23.50
  -2   1   0 1194.28   23.80
  -2   1   0 1200.88   23.90
  -2   1   0 1195.28   22.60
  -2   1   0 1226.78   23.80
   1  -1   0   81.69    2.20
   1  -1   0   84.69    2.30
   1  -1   0   69.39    2.10
   1  -1   0   77.89    2.50
   1  -1   0   81.39    2.30
   1  -1   0   78.39    2.50
  -1   1   0   83.39    2.40
  -1   1   0   80.29    2.20
  -1   1   0   81.49    2.10
  -1   1   0   79.29    2.20
  -1   1   0   81.19    2.40
   0  -1   0  438.66    8.10
   0  -1   0  430.86    8.40
   0  -1   0  421.06    8.30
   0  -1   0  430.56    8.20
   0  -1   0  433.16    8.20
   0  -1   0  427.16    8.40
   0  -1   0  428.66    8.10
   0  -1   0  432.76    8.20
   0  -1   0  411.76    8.40
   0  -1   0  420.16    8.50
   0  -1   0  423.66    8.40
   0   1   0  428.26    8.40
   0   1   0  428.36    8.50
   0   1   0  443.96    8.40
   0   1   0  430.46    8.10
   0   1   0  420.76    8.40
   0   1   0  426.96    8.50
   0   1   0  409.56    8.50
   0   1   0  419.26    8.20
   0   1   0  411.96    8.10
   0   1   0  423.36    8.20
  -1  -1   0   68.59    1.90
  -1  -1   0   66.69    1.90
  -1  -1   0   70.89    2.00
  -1  -1   0   68.69    1.90
   1   1   0   65.59    1.90
   1   1   0   66.49    1.90
   1   1   0   66.49    2.00
   1   1   0   69.49    1.90
  -2  -1   0  454.15    9.40
  -2  -1   0  461.25    9.40
  -2  -1   0  467.25    9.50
  -2  -1   0  468.95    9.70
  -2  -1   0  485.05    9.80
   2   1   0  439.16    9.30
   2   1   0  454.55    9.50
   2   1   0  459.05    9.60
   2   1   0  454.75    9.30
   2   1   0  439.06    9.70
  -3  -1   0    6.60    1.60
  -3  -1   0    8.50    1.90
  -3  -1   0    8.10    1.30
  -3  -1   0    7.40    1.20
  -3  -1   0   11.10    1.40
  -3  -1   0    7.50    1.40
  -3  -1   0    6.80    1.70
   3   1   0    7.20    1.50
   3   1   0    9.80    1.40
   3   1   0    7.40    1.60
   3   1   0    8.50    1.10
   3   1   0    6.50    1.10
   3   1   0    7.90    1.20
   3   1   0    7.80    1.10
  -4  -1   0   17.80    2.30
  -4  -1   0   22.30    2.70
   4   1   0   20.50    2.10
   4   1   0   19.60    2.50
   4   1   0   19.50    1.90
   4   1   0   15.50    1.80
   4   1   0   18.20    2.50
   4   1   0   18.60    2.00
   4   1   0   18.90    2.10
   5   1   0  302.07    7.80
   5   1   0  289.87    8.10
   5   1   0  288.07    7.90
  -6  -1   0  137.69    5.90
  -6  -1   0  140.99    7.30
  -6  -1   0  141.09    5.80
   6   1   0  137.39    6.20
   6   1   0  127.19    7.80
   6   1   0  142.89    7.00
   6   1   0  144.39    6.10
  -7  -1   0   10.80    4.70
  -7  -1   0    8.10    3.20
  -7  -1   0    6.60    3.30
   7   1   0    8.60    3.60
   7   1   0   12.30    3.30
   7   1   0    6.10    4.00
   7   1   0   20.60    5.20
  -8  -1   0   48.30    5.20
  -8  -1   0   55.59    7.40
  -8  -1   0   36.60    5.30
  -8  -1   0   44.70    6.00
  -8  -1   0   39.50    6.50
   8   1   0   49.00    5.60
  -9  -1   0  162.58   13.40
  -9  -1   0  173.38   11.30
  -9  -1   0  178.48   14.30
  -9  -1   0  158.18   11.20
  -9  -1   0  181.88   12.70
  -9  -1   0  179.98   10.80
   8  -2   0    0.10    5.80
  -8   2   0    7.60    6.20
  -8   2   0   18.40    6.60
   7  -2   0   17.00    4.90
   7  -2   0   12.40    4.60
   7  -2   0   15.90    5.20
  -7   2   0    9.90    4.60
  -7   2   0   15.30    4.90
  -7   2   0    0.00    5.00
   6  -2   0   14.90    3.40
   6  -2   0   11.10    3.90
   6  -2   0   17.80    4.00
  -6   2   0   21.80    4.00
  -6   2   0   15.70    4.20
   5  -2   0   64.99    5.10
   5  -2   0   59.89    4.70
   5  -2   0   65.29    5.80
  -5   2   0   71.99    5.60
  -5   2   0   61.39    5.20
  -5   2   0   59.19    5.10
   4  -2   0  260.27    8.40
   4  -2   0  260.27    7.30
   4  -2   0  256.97    8.10
  -4   2   0  262.57    8.20
  -4   2   0  267.57    7.50
  -4   2   0  271.87    8.00
   3  -2   0    0.50    1.50
   3  -2   0    0.60    1.90
   3  -2   0    1.90    1.20
  -3   2   0   -0.30    1.70
  -3   2   0    0.70    1.70
  -3   2   0    1.70    1.40
  -3   2   0    1.80    1.60
   2  -2   0 1147.09   23.70
   2  -2   0 1153.68   23.20
   2  -2   0 1186.88   23.50
   2  -2   0 1153.98   23.60
   2  -2   0 1166.28   23.00
   2  -2   0 1239.08   23.20
  -2   2   0 1151.48   22.90
  -2   2   0 1194.68   23.00
  -2   2   0 1153.68   23.70
  -2   2   0 1166.28   23.20
  -2   2   0 1152.78   23.80
  -2   2   0 1149.78   22.80
  -2   2   0 1153.18   23.40
  -2   2   0 1160.88   23.80
  -2   2   0 1173.88   22.90
   1  -2   0  454.45    9.20
   1  -2   0  438.56    9.30
   1  -2   0  427.26    9.60
   1  -2   0  435.26    9.40
   1  -2   0  438.16    9.30
   1  -2   0  437.86    9.50
   1  -2   0  437.26    9.20
   1  -2   0  456.95    9.40
  -1   2   0  448.56    9.20
  -1   2   0  431.36    9.00
  -1   2   0  431.36    9.20
  -1   2   0  442.06    9.20
  -1   2   0  441.46    9.30
  -1   2   0  446.76    9.60
  -1   2   0  394.76    9.60
  -1   2   0  452.05    9.80
  -1   2   0  425.16    9.30
  -1   2   0  439.46    9.50
   0  -2   0  216.08    5.00
   0  -2   0  221.28    4.60
   0  -2   0  224.18    4.90
   0  -2   0  221.08    5.10
   0  -2   0  226.68    4.90
   0  -2   0  216.38    5.30
   0  -2   0  211.98    5.20
   0  -2   0  219.68    5.10
   0  -2   0  217.68    5.10
   0  -2   0  213.48    4.60
   0  -2   0  224.58    5.20
   0   2   0  212.88    5.00
   0   2   0  211.58    4.80
   0   2   0  225.98    5.10
   0   2   0  214.78    5.10
   0   2   0  224.58    5.30
   0   2   0  220.88    4.80
   0   2   0  223.78    4.90
   0   2   0  219.18    4.60
   0   2   0  210.98    4.60
   0   2   0  228.38    5.10
  -1  -2   0    5.90    0.80
  -1  -2   0    6.90    0.80
  -1  -2   0    6.80    0.80
  -1  -2   0    6.60    0.80
  -1  -2   0    6.90    0.80
  -1  -2   0    7.80    0.90
  -1  -2   0    6.80    0.90
  -1  -2   0    7.20    0.80
  -1  -2   0    7.50    0.90
  -1  -2   0    7.80    1.00
   1   2   0    5.00    0.80
   1   2   0    7.70    0.80
   1   2   0    5.80    0.90
   1   2   0    6.50    0.80
   1   2   0    9.00    0.90
   1   2   0    6.60    0.80
   1   2   0    7.30    0.80
   1   2   0    5.70    0.80
  -2  -2   0  479.85    9.90
  -2  -2   0  457.95    9.80
  -2  -2   0  469.65    9.80
  -2  -2   0  466.15    9.90
  -2  -2   0  483.55    9.90
  -2  -2   0  458.15    9.50
   2   2   0  453.95   10.00
   2   2   0  465.05    9.90
   2   2   0  477.85    9.80
   2   2   0  458.15    9.80
   2   2   0  462.35    9.80
  -3  -2   0    3.20    1.40
  -3  -2   0    3.70    1.60
  -3  -2   0    0.90    1.20
  -3  -2   0    2.80    0.80
  -3  -2   0    4.10    1.00
  -3  -2   0    1.50    1.10
  -3  -2   0    3.00    1.30
   3   2   0    3.30    1.20
   3   2   0    0.70    1.30
   3   2   0    1.80    0.90
  -4  -2   0  210.78    6.00
  -4  -2   0  209.18    5.60
  -4  -2   0  207.98    7.10
  -4  -2   0  217.48    6.00
   4   2   0  215.88    6.70
   4   2   0  219.78    6.60
   4   2   0  216.58    6.10
   4   2   0  218.08    6.20
  -5  -2   0    8.90    2.00
  -5  -2   0   10.60    2.20
   5   2   0    7.50    2.90
   5   2   0   10.70    2.20
   5   2   0    9.10    3.00
   5   2   0    9.20    2.30
  -6  -2   0  107.49    5.40
  -6  -2   0  109.39    5.20
  -6  -2   0   99.39    6.00
   6   2   0   92.49    5.60
   6   2   0  107.99    6.30
   6   2   0  110.79    7.30
  -7  -2   0   11.80    3.50
  -7  -2   0   11.40    4.10
  -7  -2   0    3.00    3.10
  -7  -2   0    4.60    3.00
   7   2   0   10.90    5.10
   7   2   0   10.20    3.80
   7   2   0    4.70    4.60
  -8  -2   0   38.90    6.60
  -8  -2   0   28.60    5.20
  -8  -2   0   36.60    5.30
  -8  -2   0   25.60    5.00
  -8  -2   0   35.80    5.20
  -9  -2   0   18.40    6.40
  -9  -2   0   39.00    9.60
  -9  -2   0   34.30    7.10
  -9  -2   0   33.10    6.40
  -9  -2   0   30.00    6.20
  -9  -2   0   40.20    8.30
   8  -3   0   -6.00    6.30
  -8   3   0    5.80    6.20
  -8   3   0    4.50    6.30
  -8   3   0   -3.00    6.70
  -8   3   0   -8.40    5.70
   7  -3   0   26.60    5.90
  -7   3   0   26.60    5.60
  -7   3   0   25.50    5.20
  -7   3   0   17.50    5.60
  -7   3   0   26.90    5.80
   6  -3   0  235.88   10.40
   6  -3   0  237.58    9.00
   6  -3   0  221.28    9.70
  -6   3   0  230.48    9.70
  -6   3   0  224.68    9.90
  -6   3   0  218.38    9.10
   5  -3   0   56.19    5.40
   5  -3   0   56.79    5.90
   5  -3   0   52.29    5.10
  -5   3   0   56.49    5.60
  -5   3   0   56.39    5.80
  -5   3   0   64.69    5.40
   4  -3   0  360.16   10.70
   4  -3   0  363.36   10.60
   4  -3   0  369.06    9.60
  -4   3   0  367.06   10.10
  -4   3   0  370.26    9.50
  -4   3   0  360.36   10.20
  -4   3   0  360.46    9.30
   3  -3   0  153.48    5.60
   3  -3   0  159.28    6.10
   3  -3   0  159.58    5.00
   3  -3   0  146.39    5.80
   3  -3   0  160.98    5.20
  -3   3   0  149.79    5.60
  -3   3   0  149.49    5.50
  -3   3   0  147.89    4.90
  -3   3   0  150.48    5.10
  -3   3   0  155.88    5.00
   2  -3   0  279.37    7.00
   2  -3   0  279.57    7.50
   2  -3   0  282.67    7.60
   2  -3   0  274.87    7.70
   2  -3   0  314.97    8.10
  -2   3   0  284.17    7.20
  -2   3   0  276.77    7.40
  -2   3   0  287.47    7.40
  -2   3   0  277.77    7.20
  -2   3   0  289.37    7.00
  -2   3   0  281.77    6.90
   1  -3   0  490.25   11.10
   1  -3   0  501.85   10.90
   1  -3   0  484.55   10.70
   1  -3   0  492.95   10.80
   1  -3   0  489.55   10.70
   1  -3   0  480.25   11.30
   1  -3   0  511.65   11.00
   1  -3   0  507.85   10.90
   1  -3   0  497.35   10.60
   1  -3   0  494.85   10.90
  -1   3   0  493.75   11.00
  -1   3   0  496.35   10.80
  -1   3   0  496.55   10.60
  -1   3   0  497.45   10.80
  -1   3   0  484.65   10.80
  -1   3   0  495.55   10.80
  -1   3   0  499.05   11.60
  -1   3   0  480.25   11.10
  -1   3   0  495.95   10.40
  -1   3   0  484.65   10.60
   0  -3   0  431.36    9.50
   0  -3   0  427.16    8.70
   0  -3   0  414.16    9.30
   0  -3   0  431.36    9.10
   0  -3   0  422.56    9.60
   0  -3   0  420.06    9.60
   0  -3   0  442.66    9.40
   0  -3   0  425.26    9.00
   0  -3   0  428.66    9.00
   0  -3   0  420.26    9.30
   0  -3   0  423.46    8.60
   0   3   0  420.26    9.30
   0   3   0  410.36    8.70
   0   3   0  421.66    9.70
   0   3   0  414.96    9.40
   0   3   0  416.06    8.90
   0   3   0  416.96    9.30
   0   3   0  441.46    9.50
   0   3   0  426.46    8.70
   0   3   0  419.66    9.00
   0   3   0  417.86    9.00
   0   3   0  422.96    9.70
  -1  -3   0  194.58    5.00
  -1  -3   0  189.98    4.90
  -1  -3   0  195.78    4.70
  -1  -3   0  194.98    5.00
  -1  -3   0  192.28    5.10
  -1  -3   0  184.98    4.70
  -1  -3   0  196.18    5.10
  -1  -3   0  195.98    5.10
  -1  -3   0  190.88    4.60
  -1  -3   0  189.78    4.80
   1   3   0  189.48    5.00
   1   3   0  193.68    4.90
   1   3   0  197.38    5.00
   1   3   0  188.38    4.60
   1   3   0  192.38    4.70
   1   3   0  191.98    5.20
   1   3   0  198.18    5.10
   1   3   0  193.38    4.90
   1   3   0  191.78    5.00
  -2  -3   0   26.50    1.90
  -2  -3   0   26.80    2.00
  -2  -3   0   24.20    2.00
  -2  -3   0   28.70    1.80
  -2  -3   0   30.20    2.00
  -2  -3   0   26.70    1.80
  -2  -3   0   24.10    2.10
   2   3   0   25.00    1.70
   2   3   0   24.60    1.90
   2   3   0   29.40    2.30
   2   3   0   21.70    1.70
  -3  -3   0   68.99    3.00
  -3  -3   0   67.39    2.70
   3   3   0   71.69    3.40
   3   3   0   70.49    3.10
  -4  -3   0  273.27    6.70
  -4  -3   0  283.17    7.60
  -4  -3   0  272.87    7.60
   4   3   0  284.67    8.30
   4   3   0  269.27    7.70
  -5  -3   0   44.00    3.80
  -5  -3   0   46.90    3.30
  -5  -3   0   40.30    3.70
   5   3   0   43.70    3.90
   5   3   0   47.00    5.10
  -6  -3   0   18.80    3.40
  -6  -3   0   14.40    2.90
  -6  -3   0   16.10    3.00
   6   3   0   10.00    4.00
   6   3   0   16.90    3.20
  -7  -3   0   75.69    6.40
  -7  -3   0   81.69    6.40
  -7  -3   0   84.49    7.30
   7   3   0   82.19    8.80
   7   3   0   78.19    6.70
  -8  -3   0   12.30    4.50
  -8  -3   0    4.30    4.50
  -8  -3   0    5.50    5.40
  -8  -3   0    9.90    4.40
   8   3   0   10.70    6.80
  -9  -3   0   35.60    7.00
  -9  -3   0   22.90    6.30
  -9  -3   0   29.50    7.80
  -9  -3   0   18.10    6.40
  -9  -3   0   19.40    8.30
   7  -4   0    0.30    5.40
  -7   4   0   -6.00    5.40
  -7   4   0    0.80    5.20
  -7   4   0    7.10    6.70
  -7   4   0   -5.70    5.20
   6  -4   0  239.98   10.90
   6  -4   0  227.68    9.80
  -6   4   0  226.58   10.00
  -6   4   0  234.68   10.30
  -6   4   0  247.28   10.70
  -6   4   0  248.08    9.60
   5  -4   0   36.20    5.10
   5  -4   0   37.60    4.40
   5  -4   0   38.60    4.80
  -5   4   0   37.00    4.20
  -5   4   0   37.00    4.40
  -5   4   0   37.30    4.00
  -5   4   0   35.30    4.40
   4  -4   0   -0.60    2.70
   4  -4   0   -3.80    2.90
   4  -4   0    0.30    2.90
   4  -4   0    1.20    2.60
   4  -4   0    3.20    2.60
  -4   4   0    0.50    2.40
  -4   4   0   -4.50    2.60
  -4   4   0   -1.80    2.30
  -4   4   0    2.90    2.70
  -4   4   0    1.70    2.90
   3  -4   0   69.09    4.90
   3  -4   0   72.59    4.80
   3  -4   0   71.39    4.30
   3  -4   0   68.39    5.10
   3  -4   0   72.19    4.70
   3  -4   0   72.09    3.80
  -3   4   0   65.79    4.40
  -3   4   0   70.89    4.40
  -3   4   0   67.49    5.10
  -3   4   0   75.89    3.90
  -3   4   0   69.99    4.40
   2  -4   0  473.45   12.00
   2  -4   0  498.65   11.60
   2  -4   0  485.65   12.40
   2  -4   0  493.15   11.50
   2  -4   0  480.75   11.80
  -2   4   0  501.05   11.30
  -2   4   0  486.95   11.70
  -2   4   0  510.35   11.70
  -2   4   0  461.75   12.90
  -2   4   0  485.65   11.00
  -2   4   0  483.25   11.30
   1  -4   0   39.10    2.80
   1  -4   0   42.50    3.00
   1  -4   0   40.80    3.00
   1  -4   0   41.00    3.30
   1  -4   0   41.00    2.70
   1  -4   0   45.40    3.00
  -1   4   0   51.29    3.50
  -1   4   0   45.90    2.60
  -1   4   0   49.30    2.80
  -1   4   0   42.10    2.80
  -1   4   0   41.60    2.80
  -1   4   0   42.30    3.50
  -1   4   0   43.20    2.50
   0  -4   0  327.47    8.10
   0  -4   0  330.07    7.10
   0  -4   0  325.47    7.20
   0  -4   0  330.37    7.80
   0  -4   0  333.37    8.10
   0  -4   0  318.47    8.10
   0  -4   0  309.57    8.20
   0  -4   0  323.77    8.40
   0  -4   0  332.47    8.30
   0   4   0  336.37    8.70
   0   4   0  323.47    8.70
   0   4   0  327.87    7.70
   0   4   0  340.77    8.30
   0   4   0  329.47    8.10
   0   4   0  322.97    8.10
   0   4   0  330.57    7.20
   0   4   0  322.87    7.60
   0   4   0  331.77    7.30
   0   4   0  323.07    7.40
  -1  -4   0  880.51   17.60
  -1  -4   0  876.91   18.20
  -1  -4   0  869.41   18.10
  -1  -4   0  871.51   18.30
  -1  -4   0  866.21   17.60
  -1  -4   0  874.11   17.50
  -1  -4   0  854.81   18.10
  -1  -4   0  843.82   17.50
  -1  -4   0  878.11   18.30
   1   4   0  870.21   17.70
   1   4   0  905.61   18.30
   1   4   0  881.61   18.30
   1   4   0  861.21   17.60
   1   4   0  874.21   18.00
   1   4   0  911.41   18.80
   1   4   0  877.41   18.20
   1   4   0  861.21   17.90
  -2  -4   0  134.09    4.50
  -2  -4   0  135.89    4.50
  -2  -4   0  127.69    4.30
  -2  -4   0  134.69    4.60
  -2  -4   0  137.69    4.20
  -2  -4   0  130.09    4.20
   2   4   0  134.19    4.30
   2   4   0  135.09    4.20
   2   4   0  133.69    4.30
   2   4   0  137.09    4.60
   2   4   0  133.69    4.10
   2   4   0  133.99    4.50
  -3  -4   0  208.58    6.40
  -3  -4   0  219.98    5.90
  -3  -4   0  202.28    6.90
  -3  -4   0  217.38    6.10
  -3  -4   0  218.08    5.90
   3   4   0  215.58    6.00
   3   4   0  221.08    6.50
   3   4   0  213.08    6.10
   3   4   0  213.58    6.60
  -4  -4   0   15.70    2.30
  -4  -4   0   15.60    2.70
   4   4   0   13.00    2.30
   4   4   0   15.50    2.80
  -5  -4   0    5.90    2.90
  -5  -4   0    4.30    2.10
   5   4   0    1.60    2.20
   5   4   0   -1.80    3.00
  -6  -4   0   84.99    6.20
  -6  -4   0   95.99    5.50
   6   4   0   71.49    5.70
   6   4   0   78.39    7.30
  -7  -4   0  260.87    9.90
  -7  -4   0  253.17    9.40
   7   4   0  246.18   11.70
   7   4   0  245.18    9.80
  -8  -4   0    1.90    4.40
  -8  -4   0    6.20    5.60
   8   4   0    0.50    6.70
   8   4   0    5.40    5.10
  -9  -4   0    6.40    7.00
  -9  -4   0   23.90    7.60
  -9  -4   0   20.20    6.60
   9   4   0   25.60   10.50
   7  -5   0    7.70    6.70
  -7   5   0    8.90    6.00
  -7   5   0   31.30    6.90
  -7   5   0   16.60    6.20
  -7   5   0    1.40    6.10
   6  -5   0   10.60    4.90
   6  -5   0   15.70    5.70
   6  -5   0    7.60    5.00
  -6   5   0   16.80    5.30
  -6   5   0   13.00    4.50
  -6   5   0    4.10    4.80
  -6   5   0   12.20    4.90
  -6   5   0    8.90    5.00
   5  -5   0    0.50    4.40
   5  -5   0    2.00    3.80
   5  -5   0   -1.70    3.80
  -5   5   0    4.30    3.40
  -5   5   0   -0.50    3.60
  -5   5   0    0.80    3.80
  -5   5   0   -1.50    3.70
   4  -5   0  429.06   13.10
   4  -5   0  437.66   12.10
   4  -5   0  434.66   13.40
   4  -5   0  439.16   12.70
   4  -5   0  435.36   12.10
  -4   5   0  440.66   13.90
  -4   5   0  438.86   12.20
  -4   5   0  443.76   12.20
  -4   5   0  448.36   12.50
  -4   5   0  456.55   11.50
  -4   5   0  443.46   12.40
   3  -5   0    3.90    2.60
   3  -5   0   -2.70    2.70
   3  -5   0   -2.90    2.60
   3  -5   0    0.90    2.70
   3  -5   0    0.70    2.90
   3  -5   0   -4.20    2.80
  -3   5   0    0.50    2.60
  -3   5   0   -1.90    2.10
  -3   5   0    1.50    2.40
  -3   5   0    1.20    2.10
  -3   5   0    3.00    3.50
   2  -5   0   14.50    2.40
   2  -5   0   13.50    2.80
   2  -5   0   15.60    3.20
   2  -5   0    8.00    2.60
   2  -5   0   13.90    2.80
   2  -5   0    8.00    3.00
  -2   5   0    9.80    2.20
  -2   5   0   15.90    2.60
  -2   5   0    7.90    3.20
  -2   5   0   14.00    2.40
  -2   5   0   11.00    2.60
  -2   5   0   15.90    2.50
   1  -5   0    4.20    1.90
   1  -5   0    5.10    2.20
   1  -5   0    2.30    2.40
   1  -5   0    5.70    2.40
   1  -5   0    9.10    2.40
  -1   5   0    3.40    2.00
  -1   5   0    4.90    2.00
  -1   5   0    6.30    1.80
  -1   5   0    4.30    1.80
  -1   5   0    6.00    1.70
  -1   5   0    7.90    2.60
   0  -5   0  297.87    6.90
   0  -5   0  311.57    8.80
   0  -5   0  303.37    8.30
   0  -5   0  294.57    7.20
   0  -5   0  302.47    8.10
   0  -5   0  287.17    8.70
   0  -5   0  306.77    8.30
   0  -5   0  312.67    7.00
   0  -5   0  312.87    8.40
   0   5   0  294.07    8.30
   0   5   0  301.17    7.40
   0   5   0  298.37    8.70
   0   5   0  301.37    7.10
   0   5   0  298.87    8.00
   0   5   0  299.67    8.20
  -1  -5   0    0.90    1.80
  -1  -5   0    3.00    1.20
  -1  -5   0   -0.20    1.70
  -1  -5   0    5.90    2.40
  -1  -5   0   -0.20    1.50
  -1  -5   0   -2.00    1.60
   1   5   0   -0.30    1.60
   1   5   0    0.30    1.60
   1   5   0   -1.20    1.30
   1   5   0    1.80    2.30
   1   5   0    1.60    1.60
   1   5   0    0.70    1.40
  -2  -5   0   11.30    2.00
  -2  -5   0    9.40    2.40
  -2  -5   0   17.90    2.10
  -2  -5   0   13.00    2.00
  -2  -5   0   14.50    2.30
  -2  -5   0   16.70    2.60
   2   5   0   15.10    2.40
   2   5   0   10.50    2.00
   2   5   0   14.00    2.10
   2   5   0   15.20    2.10
   2   5   0   15.70    2.40
  -3  -5   0   28.10    3.20
  -3  -5   0   36.30    3.90
  -3  -5   0   26.40    3.20
  -3  -5   0   34.10    3.10
   3   5   0   28.10    2.80
   3   5   0   27.70    3.10
   3   5   0   26.10    2.50
   3   5   0   29.50    3.30
   3   5   0   30.50    3.10
  -4  -5   0  247.68    7.80
  -4  -5   0  231.18    7.20
  -4  -5   0  244.78    7.00
   4   5   0  228.68    7.60
   4   5   0  224.98    7.10
   4   5   0  233.58    8.10
  -5  -5   0   43.60    4.20
  -5  -5   0   46.30    4.30
   5   5   0   50.69    5.10
   5   5   0   54.09    4.80
  -6  -5   0  165.08    8.00
  -6  -5   0  175.88    7.20
   6   5   0  162.98    7.60
   6   5   0  169.78    9.00
  -7  -5   0    1.70    3.80
  -7  -5   0   16.00    5.10
   7   5   0    5.50    5.30
   7   5   0    8.00    4.30
  -8  -5   0    1.60    4.60
  -8  -5   0   15.30    6.50
   8   5   0    3.40    5.30
   8   5   0   11.10    7.30
  -9  -5   0   14.20    6.30
  -9  -5   0    6.50    6.10
  -9  -5   0   11.30    7.90
   9   5   0   17.40   10.00
   6  -6   0   14.30    5.70
   6  -6   0    9.20    5.90
   6  -6   0   16.20    6.60
  -6   6   0    8.50    5.30
  -6   6   0   18.80    5.80
  -6   6   0   19.50    5.20
  -6   6   0   13.20    5.60
  -6   6   0   12.60    6.10
   5  -6   0   26.50    5.70
   5  -6   0   16.40    5.20
   5  -6   0   18.40    5.20
  -5   6   0   19.70    5.00
  -5   6   0   18.40    5.20
  -5   6   0   35.80    5.30
  -5   6   0   23.30    4.90
  -5   6   0   21.10    4.60
   4  -6   0   10.80    4.60
   4  -6   0   15.40    4.70
   4  -6   0   13.80    4.10
  -4   6   0   16.10    4.10
  -4   6   0   13.20    4.00
  -4   6   0   15.90    3.80
  -4   6   0   11.90    3.70
  -4   6   0   16.20    3.90
   3  -6   0   86.49    6.70
   3  -6   0   89.09    6.10
   3  -6   0   62.89    6.10
   3  -6   0   87.09    6.80
  -3   6   0   70.89    5.50
  -3   6   0   74.49    5.20
  -3   6   0   83.59    7.50
  -3   6   0   76.79    5.70
  -3   6   0   85.19    5.90
  -3   6   0   71.29    6.10
   2  -6   0   15.20    3.70
   2  -6   0   17.30    3.80
   2  -6   0   18.30    3.20
   2  -6   0   17.60    3.90
   2  -6   0   18.80    3.30
  -2   6   0   11.10    2.80
  -2   6   0   13.20    2.80
  -2   6   0   15.30    3.20
  -2   6   0   13.80    2.70
  -2   6   0   13.70    3.00
  -2   6   0   18.60    4.40
  -2   6   0   18.70    3.50
   1  -6   0  273.07    8.70
   1  -6   0  287.97   11.00
   1  -6   0  282.27    8.40
   1  -6   0  284.27    9.30
  -1   6   0  284.87   10.00
  -1   6   0  268.97    8.60
  -1   6   0  282.87    8.10
  -1   6   0  272.77    8.10
  -1   6   0  277.97    8.20
   0  -6   0    0.10    2.10
   0  -6   0   -2.00    2.60
   0  -6   0    5.70    2.50
   0  -6   0    1.40    2.30
   0  -6   0    1.10    1.40
   0   6   0    5.30    2.30
   0   6   0   -1.20    2.10
   0   6   0    4.00    1.90
   0   6   0    0.60    2.00
   0   6   0   -2.70    1.50
  -1  -6   0  262.77    9.20
  -1  -6   0  286.87    8.20
  -1  -6   0  258.07    8.20
  -1  -6   0  258.97    7.80
  -1  -6   0  270.77    8.20
   1   6   0  250.47    9.30
   1   6   0  259.77    7.50
   1   6   0  263.67    7.30
   1   6   0  258.27    7.80
   1   6   0  271.67    7.90
   1   6   0  261.37    8.30
  -2  -6   0   88.19    5.80
  -2  -6   0   96.69    5.30
  -2  -6   0   98.19    5.40
  -2  -6   0   93.49    4.80
  -2  -6   0   91.29    4.30
  -2  -6   0   99.69    5.20
   2   6   0   90.09    4.80
   2   6   0   88.49    4.70
   2   6   0   93.49    5.30
   2   6   0   94.39    4.60
   2   6   0   93.39    4.60
   2   6   0  101.29    5.70
  -3  -6   0    8.30    2.20
  -3  -6   0    9.20    3.30
  -3  -6   0    8.60    2.70
  -3  -6   0    8.40    2.50
  -3  -6   0    6.30    2.70
   3   6   0   14.60    2.70
   3   6   0   11.90    2.80
   3   6   0    3.60    3.10
   3   6   0    9.40    2.70
   3   6   0    8.30    2.40
  -4  -6   0  178.88    7.20
  -4  -6   0  184.28    6.70
  -4  -6   0  168.28    6.50
  -4  -6   0  171.18    7.40
   4   6   0  179.28    6.80
   4   6   0  167.48    6.90
   4   6   0  167.68    7.60
  -5  -6   0  620.24   15.40
  -5  -6   0  623.84   15.90
   5   6   0  626.74   15.80
   5   6   0  635.94   16.80
   5   6   0  622.94   15.00
  -6  -6   0   91.29    6.40
  -6  -6   0   75.99    7.50
   6   6   0   95.49    7.00
   6   6   0   84.09    8.40
  -7  -6   0   -0.60    5.30
  -7  -6   0    3.90    3.80
   7   6   0   -4.30    5.90
   7   6   0   -6.70    4.30
  -8  -6   0    5.50    5.30
  -8  -6   0   21.10    7.10
   8   6   0   13.20    6.10
   8   6   0   13.90    8.10
   5  -7   0   35.50    6.90
   5  -7   0   24.20    6.30
  -5   7   0   47.70    6.50
  -5   7   0   30.10    5.90
  -5   7   0   38.20    5.90
   4  -7   0   34.70    6.10
   4  -7   0   31.70    5.60
   4  -7   0   35.50    5.80
  -4   7   0   32.40    4.80
  -4   7   0   45.90    6.40
  -4   7   0   35.50    5.20
  -4   7   0   40.00    5.80
  -4   7   0   46.80    5.20
   3  -7   0   -2.30    4.60
   3  -7   0    4.10    4.40
   3  -7   0   14.00    4.30
  -3   7   0    1.90    3.90
  -3   7   0    1.00    3.40
  -3   7   0   -0.30    3.80
  -3   7   0    3.80    4.30
  -3   7   0    5.30    3.60
   2  -7   0    4.60    3.40
   2  -7   0    3.30    3.60
   2  -7   0    2.20    3.70
   2  -7   0   -1.40    3.90
  -2   7   0   -3.40    3.40
  -2   7   0    1.50    2.90
  -2   7   0    1.80    3.80
  -2   7   0    3.30    3.00
  -2   7   0   -0.60    3.00
  -2   7   0    2.50    3.10
   1  -7   0   19.90    4.40
   1  -7   0   15.40    3.30
   1  -7   0   24.80    4.20
   1  -7   0   22.10    4.30
  -1   7   0   17.40    3.00
  -1   7   0   14.80    3.20
  -1   7   0   24.50    3.40
  -1   7   0   18.60    4.20
  -1   7   0   15.90    3.20
  -1   7   0   27.10    3.90
   0  -7   0  488.75   13.60
   0  -7   0  471.95   13.10
   0  -7   0  467.35   12.60
   0  -7   0  483.75   13.40
   0   7   0  472.45   12.80
   0   7   0  483.45   11.90
   0   7   0  473.65   13.00
   0   7   0  480.25   12.20
   0   7   0  484.35   11.40
   0   7   0  471.25   12.10
  -1  -7   0  728.63   17.60
  -1  -7   0  754.72   18.40
  -1  -7   0  743.93   18.00
  -1  -7   0  770.32   16.50
   1   7   0  760.72   16.80
   1   7   0  754.72   17.40
   1   7   0  727.63   16.90
   1   7   0  756.62   17.50
  -2  -7   0  162.08    7.40
  -2  -7   0  165.38    7.80
  -2  -7   0  170.48    6.90
  -2  -7   0  161.98    7.10
  -2  -7   0  166.98    8.80
  -2  -7   0  165.48    6.20
   2   7   0  176.38    7.60
   2   7   0  153.68    6.80
   2   7   0  160.58    8.90
   2   7   0  163.88    6.70
   2   7   0  162.98    6.60
   2   7   0  167.28    6.50
  -3  -7   0  207.08    9.00
  -3  -7   0  220.18    8.80
  -3  -7   0  213.08    7.30
  -3  -7   0  205.88    8.00
  -3  -7   0  218.38    8.50
   3   7   0  217.18    8.30
   3   7   0  222.48    9.10
   3   7   0  201.98    7.70
   3   7   0  199.08    8.00
  -4  -7   0   18.00    3.80
  -4  -7   0   14.10    3.50
  -4  -7   0   13.10    4.90
  -4  -7   0   13.30    3.10
   4   7   0   16.80    3.60
   4   7   0   11.40    5.10
   4   7   0   15.00    3.60
   4   7   0   12.10    3.80
  -5  -7   0    1.30    3.00
  -5  -7   0   11.00    3.50
  -5  -7   0    8.80    4.00
   5   7   0    8.50    3.40
   5   7   0    3.50    3.40
   5   7   0    2.70    4.30
  -6  -7   0    0.70    4.80
  -6  -7   0    2.90    3.90
   6   7   0    2.20    4.10
   6   7   0  -13.00    5.00
  -7  -7   0   28.80    5.70
  -7  -7   0   18.20    6.40
   7   7   0   18.90    7.50
   7   7   0    8.30    5.10
  -8  -7   0   50.29    6.90
   8   7   0   51.69    7.70
   8   7   0   43.90    9.50
   4  -8   0    2.60    6.40
   4  -8   0    3.70    6.10
   4  -8   0   -1.50    6.40
  -4   8   0   -0.40    6.00
  -4   8   0   14.20    5.50
  -4   8   0    9.20    5.10
  -4   8   0   -1.30    6.10
  -4   8   0    6.90    6.60
   3  -8   0   13.40    5.10
   3  -8   0   18.30    6.10
   3  -8   0    6.00    6.00
  -3   8   0   10.00    4.60
  -3   8   0    3.20    4.70
  -3   8   0   -0.80    5.30
  -3   8   0   -2.50    5.00
  -3   8   0    8.60    4.40
   2  -8   0   24.80    5.70
   2  -8   0   36.00    5.30
   2  -8   0   37.00    6.20
  -2   8   0   37.20    4.60
  -2   8   0   31.90    4.40
  -2   8   0   36.60    4.70
  -2   8   0   30.30    5.20
  -2   8   0   28.70    4.60
   1  -8   0   20.10    5.30
   1  -8   0    9.80    4.10
   1  -8   0   11.10    4.70
   1  -8   0   18.30    4.40
  -1   8   0   12.90    4.60
  -1   8   0   19.30    3.90
  -1   8   0   19.40    3.90
  -1   8   0   16.60    4.70
  -1   8   0   16.90    3.90
   0  -8   0   18.30    4.60
   0  -8   0   15.90    5.40
   0  -8   0   10.80    4.10
   0  -8   0    6.50    3.90
   0   8   0    7.90    4.20
   0   8   0    7.80    3.10
   0   8   0    4.30    4.50
   0   8   0    3.10    3.10
   0   8   0   16.00    3.90
  -1  -8   0  232.58    7.70
  -1  -8   0  247.28    9.70
  -1  -8   0  249.08    9.80
  -1  -8   0  252.07    9.50
  -1  -8   0  238.58   10.00
   1   8   0  254.37    9.10
   1   8   0  253.07    9.00
   1   8   0  246.48   10.10
   1   8   0  248.58    8.40
   1   8   0  253.77    8.80
  -2  -8   0    1.70    3.50
  -2  -8   0   -1.20    4.30
  -2  -8   0   12.70    3.90
  -2  -8   0   -1.30    2.70
  -2  -8   0    0.40    3.90
   2   8   0   -2.10    3.20
   2   8   0   -0.10    3.50
   2   8   0    3.40    3.30
   2   8   0    1.60    3.40
   2   8   0    3.60    3.90
  -3  -8   0  254.77   10.50
  -3  -8   0  249.78    9.80
  -3  -8   0  243.48   10.10
  -3  -8   0  251.47    8.70
   3   8   0  269.97   10.00
   3   8   0  259.27    9.40
   3   8   0  255.27    9.80
  -4  -8   0   20.50    4.50
  -4  -8   0   15.30    3.70
  -4  -8   0   16.40    4.60
   4   8   0   13.60    4.40
   4   8   0   12.30    4.70
   4   8   0   21.00    4.30
  -5  -8   0   12.70    4.90
  -5  -8   0   11.50    3.80
  -5  -8   0   15.70    4.80
   5   8   0    7.30    4.40
   5   8   0   16.50    5.40
   5   8   0   12.90    4.60
  -6  -8   0  103.19   10.00
  -6  -8   0  120.49    8.50
  -6  -8   0   93.49    8.20
   6   8   0  106.89   11.40
   6   8   0   84.69    8.90
  -7  -8   0   51.49    6.70
   7   8   0   70.49    7.80
   7   8   0   77.99   10.00
   3  -9   0   45.50    8.20
   3  -9   0   37.60    8.20
   3  -9   0   40.80    7.80
  -3   9   0   55.39    8.10
  -3   9   0   39.90    6.20
  -3   9   0   45.40    7.00
  -3   9   0   45.50    7.10
  -3   9   0   41.20    7.40
   2  -9   0  108.69   12.00
   2  -9   0  110.29   10.30
   2  -9   0  117.19   11.00
  -2   9   0  110.69    9.10
  -2   9   0  126.99    9.40
  -2   9   0  115.69    9.10
  -2   9   0  122.39   10.80
   1  -9   0   97.39   10.60
   1  -9   0   91.79    8.60
   1  -9   0   82.39    7.60
  -1   9   0   84.39    8.20
  -1   9   0   82.79    9.30
  -1   9   0   97.89    8.30
  -1   9   0   85.79    7.50
   0  -9   0   -3.10    5.30
   0  -9   0   11.50    5.10
   0  -9   0   -0.60    5.20
   0  -9   0    6.50    5.80
   0   9   0   -0.90    4.30
   0   9   0   10.60    5.40
   0   9   0    3.10    4.10
   0   9   0   16.60    6.60
  -1  -9   0    0.10    4.70
  -1  -9   0    3.30    4.80
  -1  -9   0    3.50    5.30
  -1  -9   0   -1.60    3.20
  -1  -9   0    1.30    4.90
   1   9   0   -3.50    4.90
   1   9   0    6.00    3.90
   1   9   0   -4.10    5.50
   1   9   0    1.60    4.00
   1   9   0   -4.30    3.80
  -2  -9   0    2.00    4.90
  -2  -9   0   10.10    3.40
  -2  -9   0   -4.00    5.00
  -2  -9   0    1.90    4.70
   2   9   0    8.10    4.20
   2   9   0    8.10    5.20
   2   9   0    2.40    4.00
  -3  -9   0  197.08   10.30
  -3  -9   0  203.58   10.70
  -3  -9   0  206.18   10.10
  -3  -9   0  193.28    8.70
   3   9   0  195.08    9.50
   3   9   0  189.38   10.00
   3   9   0  209.28   10.80
  -4  -9   0    0.90    5.00
  -4  -9   0    2.30    4.00
  -4  -9   0    3.70    5.20
   4   9   0    3.90    5.40
   4   9   0    6.00    5.40
   4   9   0    3.70    4.50
  -5  -9   0   19.20    5.60
  -5  -9   0   26.40    5.00
  -5  -9   0   27.40    6.60
   5   9   0   29.40    6.00
   5   9   0   24.10    6.90
   5   9   0   27.60    6.10
  -6  -9   0   37.60    6.60
  -6  -9   0   49.80    6.40
  -6  -9   0   38.70    7.60
   6   9   0   51.69    8.50
   6   9   0   49.10    7.10
   6   9   0   46.60    7.10
  -7  -9   0   34.60    7.00
  -7  -9   0   33.90    8.60
   7   9   0   41.90    8.00
   7   9   0   19.10    9.20
   2 -10   0   -4.80    8.80
   2 -10   0   12.80    7.90
   2 -10   0    9.50    7.20
  -2  10   0   11.20    6.20
  -2  10   0   18.70    6.80
  -2  10   0   18.30    6.70
  -2  10   0    8.40    7.80
   1 -10   0   31.50    8.40
   1 -10   0   29.30    7.20
  -1  10   0   39.40    6.50
  -1  10   0   15.50    7.80
  -1  10   0   25.40    6.40
  -1  10   0   32.50    6.10
   0 -10   0    4.90    6.90
   0 -10   0    3.10   11.40
   0 -10   0    3.20    6.10
   0  10   0   10.10    6.30
  -1 -10   0    5.10    7.40
  -1 -10   0   12.20    6.80
  -1 -10   0    4.20    4.20
  -1 -10   0    0.60    6.40
   1  10   0   21.80    7.40
   1  10   0   -4.00    5.20
   1  10   0    3.50    5.40
  -2 -10   0   -0.60    4.20
  -2 -10   0   10.50    6.60
  -2 -10   0   -0.60    7.00
  -2 -10   0   -6.50    6.20
   2  10   0   10.70    5.60
   2  10   0   16.30    7.10
  -3 -10   0    3.20    4.30
  -3 -10   0    7.90    6.30
  -3 -10   0   11.70    6.10
   3  10   0   -0.10    5.70
   3  10   0    6.50    5.90
   3  10   0   11.20    7.10
  -4 -10   0    5.40    6.00
  -4 -10   0   -3.00    4.70
  -4 -10   0   -1.60    6.50
   4  10   0   -7.80    6.20
   4  10   0   -2.10    6.60
   4  10   0   -5.60    5.80
  -5 -10   0   88.69    9.20
  -5 -10   0   98.49    9.30
  -5 -10   0   75.79    8.50
   5  10   0   78.99    9.70
   5  10   0   77.39    8.50
   5  10   0   77.89    8.70
  -1 -11   0    5.70    7.90
  -1 -11   0   13.50    8.50
   1  11   0   10.80    7.30
   1  11   0   29.20    8.40
   1  11   0    7.50    7.20
  -2 -11   0   11.20    5.50
  -2 -11   0   14.10    7.80
  -2 -11   0   19.30    8.60
  -2 -11   0   16.30    8.80
   2  11   0   32.20    7.60
   2  11   0   18.70    8.30
   2  11   0   15.30    7.30
   2  11   0   -2.00    9.60
  -3 -11   0    8.50    7.40
  -3 -11   0   12.40    6.90
  -3 -11   0    5.40    8.40
   3  11   0   17.60    9.30
   3  11   0   11.70    7.60
   3  11   0   23.10    8.60
   5  10  -1    5.50    7.80
   5  10  -1    6.70    6.90
   5  10  -1    0.50    7.30
  -5 -10   1    0.40    5.30
  -5 -10   1    0.50    7.50
   4  10  -1    0.20    6.70
   4  10  -1   -3.70    7.30
   4  10  -1  -15.70    5.90
  -4 -10   1    1.70    6.70
  -4 -10   1   -6.20    6.40
   3  10  -1   17.50    7.80
   3  10  -1   15.80    6.20
   3  10  -1   10.80    6.50
  -3 -10   1    5.20    4.80
  -3 -10   1   11.60    6.60
  -3 -10   1   17.00    7.00
   2  10  -1   49.40    6.40
   2  10  -1   38.70    8.30
   2  10  -1   29.00    6.70
  -2 -10   1   39.50    7.60
  -2 -10   1   34.90    7.10
  -2 -10   1   26.60    7.20
  -2 -10   1   33.80    5.30
   1  10  -1    7.30    5.50
   1  10  -1    2.40    6.10
   1  10  -1   -6.30    7.30
   1  10  -1    6.10    5.40
  -1 -10   1    4.60    7.00
  -1 -10   1    1.30    6.80
  -1 -10   1    4.60    4.30
  -1 -10   1    6.40    6.20
   0  10  -1   55.89    7.40
   0  10  -1   62.59    7.00
   0 -10   1   57.19    8.20
   0 -10   1   49.99    5.60
   0 -10   1   50.49    7.40
  -1  10  -1   12.30    5.80
  -1  10  -1   28.30    6.80
  -1  10  -1   10.40    5.90
  -1  10  -1   17.30    7.40
   1 -10   1   35.00    7.10
   1 -10   1   30.30    8.70
  -2  10  -1  218.48   12.80
  -2  10  -1  230.78   13.20
   2 -10   1  246.58   14.20
   6   9  -1   26.30    6.70
   6   9  -1   49.80    9.00
   6   9  -1   39.30    7.20
  -6  -9   1   32.30    6.60
  -6  -9   1   26.20    6.40
  -6  -9   1   32.70    7.70
   5   9  -1   45.30    6.90
   5   9  -1   54.19    7.00
  -5  -9   1   58.69    7.60
  -5  -9   1   47.10    6.50
  -5  -9   1   49.80    6.10
   4   9  -1   32.70    6.30
   4   9  -1   28.70    6.50
   4   9  -1   30.10    5.90
  -4  -9   1   40.90    6.70
  -4  -9   1   33.70    6.00
  -4  -9   1   35.80    5.00
   3   9  -1  142.69    9.90
   3   9  -1  120.59    8.60
   3   9  -1  126.99    9.40
  -3  -9   1  146.99    9.60
  -3  -9   1  140.79    9.50
  -3  -9   1  129.59    7.70
   2   9  -1   15.40    4.60
   2   9  -1   17.00    4.60
   2   9  -1   16.10    4.80
   2   9  -1    7.30    5.80
  -2  -9   1    8.30    3.60
  -2  -9   1    7.30    5.20
  -2  -9   1   10.80    5.20
  -2  -9   1   12.20    5.10
   1   9  -1   56.59    6.00
   1   9  -1   48.10    5.60
   1   9  -1   52.79    7.00
   1   9  -1   53.89    5.20
   1   9  -1   44.40    5.80
  -1  -9   1   48.20    6.30
  -1  -9   1   51.89    6.50
  -1  -9   1   51.69    6.40
  -1  -9   1   61.69    5.90
  -1  -9   1   56.29    6.50
   0   9  -1   34.30    5.10
   0   9  -1   28.50    6.40
   0   9  -1   35.50    4.80
   0   9  -1   34.20    7.10
   0   9  -1   32.70    5.40
   0  -9   1   27.40    5.90
   0  -9   1   38.90    7.00
   0  -9   1   28.40    6.00
   0  -9   1   31.50    4.10
   0  -9   1   40.80    6.50
  -1   9  -1   25.50    5.00
  -1   9  -1   28.30    5.00
  -1   9  -1   38.30    6.30
  -1   9  -1   29.30    5.50
   1  -9   1   33.90    6.80
   1  -9   1   39.30    6.90
   1  -9   1   43.20    6.20
  -2   9  -1   -5.80    5.70
  -2   9  -1    1.20    5.00
  -2   9  -1    5.80    6.10
  -2   9  -1    2.10    4.50
  -2   9  -1    1.30    5.10
   2  -9   1  -14.10    6.00
   2  -9   1   -5.30    6.50
   2  -9   1    2.00    6.00
  -3   9  -1   17.10    5.50
  -3   9  -1   27.10    6.10
  -3   9  -1   29.00    8.70
  -3   9  -1   12.50    7.00
  -3   9  -1   17.00    5.90
   3  -9   1    7.80    6.80
   3  -9   1   16.10    7.70
   3  -9   1    6.60    7.30
   7   8  -1    6.80    8.20
   7   8  -1   20.30    6.70
  -7  -8   1    8.10   11.80
  -7  -8   1   11.80    5.60
   6   8  -1   29.40    7.30
   6   8  -1   32.80    5.90
   6   8  -1   25.40    5.50
  -6  -8   1   31.70    6.60
  -6  -8   1   34.40    5.40
  -6  -8   1   29.60    5.50
   5   8  -1   71.99    7.20
   5   8  -1   64.89    6.30
   5   8  -1   77.19    8.00
  -5  -8   1   69.39    7.10
  -5  -8   1   73.59    7.00
  -5  -8   1   67.39    6.40
   4   8  -1   29.60    5.40
   4   8  -1   20.60    4.50
   4   8  -1   22.30    4.80
  -4  -8   1   19.60    4.80
  -4  -8   1   23.90    5.00
  -4  -8   1   18.80    3.90
   3   8  -1   13.90    4.00
   3   8  -1   14.20    3.70
   3   8  -1    9.50    4.30
  -3  -8   1   14.90    4.20
  -3  -8   1   13.20    4.30
  -3  -8   1   17.80    3.60
   2   8  -1   15.90    3.90
   2   8  -1   23.40    4.70
   2   8  -1   21.40    4.30
   2   8  -1   21.10    3.90
   2   8  -1   17.70    3.90
  -2  -8   1   14.00    4.10
  -2  -8   1   24.80    3.50
  -2  -8   1   18.90    4.50
  -2  -8   1   25.10    4.90
  -2  -8   1   13.20    4.00
   1   8  -1    6.70    3.30
   1   8  -1    8.30    3.50
   1   8  -1    9.50    3.40
   1   8  -1    8.40    4.60
   1   8  -1    5.10    3.60
  -1  -8   1   11.20    4.50
  -1  -8   1   13.80    4.00
  -1  -8   1    1.60    4.00
  -1  -8   1    6.90    2.90
  -1  -8   1    8.30    4.20
   0   8  -1   97.69    6.70
   0   8  -1   97.99    7.70
   0   8  -1   94.59    5.80
   0   8  -1   93.99    6.70
   0   8  -1   90.69    8.30
   0  -8   1   93.69    5.40
   0  -8   1   92.59    7.40
   0  -8   1   99.49    7.90
   0  -8   1   89.29    7.90
   0  -8   1   95.09    8.40
  -1   8  -1  131.29    7.70
  -1   8  -1  128.99    7.50
  -1   8  -1  111.09    8.20
  -1   8  -1  119.89    8.40
  -1   8  -1  133.29    7.40
   1  -8   1  136.69    8.40
   1  -8   1  146.19    9.20
   1  -8   1  137.09    8.70
   1  -8   1  143.99    8.10
  -2   8  -1    0.70    4.70
  -2   8  -1   -0.10    4.10
  -2   8  -1    0.50    3.80
  -2   8  -1    3.30    3.90
  -2   8  -1    8.40    4.10
   2  -8   1   -2.70    4.60
   2  -8   1   -7.60    4.80
   2  -8   1    3.10    4.90
  -3   8  -1   45.90    5.70
  -3   8  -1   39.20    5.50
  -3   8  -1   36.80    5.20
  -3   8  -1   28.90    5.20
  -3   8  -1   34.70    6.20
   3  -8   1   23.50    6.20
   3  -8   1   27.20    5.80
   3  -8   1   23.00    6.40
  -4   8  -1  123.09   11.10
  -4   8  -1  116.39   10.70
  -4   8  -1  100.69   11.00
  -4   8  -1  128.89    9.90
  -4   8  -1  111.89   10.90
   4  -8   1  118.19   11.80
   4  -8   1  113.09   10.40
   4  -8   1  108.39   11.70
   8   7  -1    0.50    8.60
   8   7  -1   -8.40    6.50
  -8  -7   1    2.90    6.10
   7   7  -1   -5.10    7.10
  -7  -7   1    4.20    6.40
   6   7  -1    8.20    5.60
   6   7  -1    8.60    3.90
   6   7  -1    5.90    4.50
  -6  -7   1    5.20    3.70
  -6  -7   1    4.40    4.80
   5   7  -1   18.30    4.10
   5   7  -1   19.40    4.00
   5   7  -1   10.70    4.40
  -5  -7   1   15.10    3.60
  -5  -7   1   16.00    3.90
  -5  -7   1    9.70    4.40
   4   7  -1   37.80    4.40
   4   7  -1   31.10    4.70
   4   7  -1   29.40    4.00
  -4  -7   1   29.50    4.40
  -4  -7   1   39.10    4.50
  -4  -7   1   32.90    3.80
  -4  -7   1   43.70    5.70
   3   7  -1  132.19    7.20
   3   7  -1  130.09    6.90
   3   7  -1  139.09    6.50
   3   7  -1  133.19    6.70
   3   7  -1  136.69    8.10
  -3  -7   1  110.99    6.80
  -3  -7   1  128.59    5.90
  -3  -7   1  130.49    6.80
  -3  -7   1  141.59    8.20
   2   7  -1    7.70    2.80
   2   7  -1   10.20    2.80
   2   7  -1    7.20    2.90
   2   7  -1    2.40    4.70
   2   7  -1    2.90    2.90
   2   7  -1    5.70    3.30
  -2  -7   1    9.10    3.60
  -2  -7   1    7.60    4.90
  -2  -7   1    5.20    2.30
  -2  -7   1   13.10    3.50
  -2  -7   1    6.10    3.00
  -2  -7   1   12.10    3.40
   1   7  -1 2133.59   43.10
   1   7  -1 2164.98   43.50
   1   7  -1 2201.18   42.80
   1   7  -1 2161.88   44.30
   1   7  -1 2166.28   43.50
  -1  -7   1 2194.98   44.10
  -1  -7   1 2071.79   44.00
  -1  -7   1 2165.38   42.50
  -1  -7   1 2151.88   44.10
  -1  -7   1 2182.28   43.90
   0   7  -1  238.58    9.00
   0   7  -1  244.78    7.30
   0   7  -1  255.67    7.80
   0   7  -1  245.38    8.20
   0   7  -1  254.97    8.80
   0   7  -1  251.67    8.20
   0  -7   1  245.48    9.10
   0  -7   1  246.68    9.10
   0  -7   1  246.28    8.50
   0  -7   1  245.88    7.20
   0  -7   1  256.97    9.10
  -1   7  -1    7.80    2.90
  -1   7  -1   15.40    3.90
  -1   7  -1   11.20    3.00
  -1   7  -1   14.00    3.10
  -1   7  -1   14.80    3.20
  -1   7  -1   19.00    3.90
   1  -7   1   18.40    4.30
   1  -7   1   17.30    3.90
   1  -7   1   16.10    3.50
   1  -7   1   17.40    3.70
  -2   7  -1   16.70    3.40
  -2   7  -1    6.70    3.10
  -2   7  -1   14.60    3.40
  -2   7  -1   14.30    4.00
  -2   7  -1   12.70    4.20
  -2   7  -1   13.30    3.20
   2  -7   1   13.30    4.30
   2  -7   1   10.20    3.80
   2  -7   1   10.30    3.90
   2  -7   1    8.80    4.00
  -3   7  -1   11.80    3.90
  -3   7  -1    8.90    4.10
  -3   7  -1    8.30    4.40
  -3   7  -1    5.70    3.50
  -3   7  -1    5.80    4.00
   3  -7   1   10.90    4.80
   3  -7   1   15.10    4.90
   3  -7   1   15.60    4.60
  -4   7  -1    6.70    4.90
  -4   7  -1   13.00    5.20
  -4   7  -1   10.70    4.80
  -4   7  -1   12.90    4.30
  -4   7  -1   16.10    4.60
   4  -7   1   16.90    5.50
   4  -7   1   21.40    5.20
   4  -7   1   16.40    5.60
  -5   7  -1    7.70    5.40
  -5   7  -1   18.20    5.70
  -5   7  -1   19.50    6.40
   5  -7   1    2.30    5.90
   5  -7   1    5.30    8.00
   5  -7   1    9.20    6.50
   8   6  -1    1.60    5.80
  -8  -6   1    8.10    5.80
  -8  -6   1    4.10    7.10
   7   6  -1   91.89    8.60
   7   6  -1   87.99    8.50
  -7  -6   1   99.19    7.80
  -7  -6   1   94.29    7.80
   6   6  -1   28.40    5.70
   6   6  -1   17.30    4.50
  -6  -6   1   20.10    4.00
  -6  -6   1   24.50    4.80
   5   6  -1   30.20    4.90
   5   6  -1   33.00    3.80
   5   6  -1   29.60    4.10
  -5  -6   1   24.80    3.90
  -5  -6   1   27.70    3.70
  -5  -6   1   31.60    4.50
   4   6  -1    8.60    2.70
   4   6  -1    6.00    2.60
   4   6  -1   -1.30    3.50
   4   6  -1    3.60    3.30
  -4  -6   1    4.30    3.30
  -4  -6   1    3.60    2.60
  -4  -6   1   -0.30    2.50
  -4  -6   1    6.70    3.20
   3   6  -1   16.50    2.70
   3   6  -1    7.90    2.80
   3   6  -1   13.00    2.80
   3   6  -1   14.70    3.50
   3   6  -1   14.60    2.90
  -3  -6   1   13.10    3.60
  -3  -6   1   14.00    2.80
  -3  -6   1   11.90    2.30
  -3  -6   1   16.50    3.20
   2   6  -1  164.28    5.90
   2   6  -1  158.48    5.90
   2   6  -1  171.08    7.20
   2   6  -1  161.08    6.50
   2   6  -1  161.48    6.10
   2   6  -1  153.78    6.10
  -2  -6   1  152.28    6.30
  -2  -6   1  162.08    5.70
  -2  -6   1  163.08    6.50
  -2  -6   1  162.38    6.30
  -2  -6   1  164.38    5.90
  -2  -6   1  170.48    7.00
   1   6  -1   99.69    4.40
   1   6  -1   89.59    5.30
   1   6  -1   93.99    4.60
   1   6  -1   87.69    4.60
   1   6  -1   91.29    4.80
   1   6  -1   98.29    6.30
  -1  -6   1   89.29    5.20
  -1  -6   1   95.19    4.80
  -1  -6   1   93.89    6.70
  -1  -6   1   94.19    4.20
  -1  -6   1   99.09    5.20
  -1  -6   1   88.29    5.50
   0   6  -1 1354.66   28.50
   0   6  -1 1348.86   27.60
   0   6  -1 1365.26   26.90
   0   6  -1 1347.27   27.40
   0   6  -1 1350.76   28.30
   0   6  -1 1334.27   27.70
   0  -6   1 1348.27   28.50
   0  -6   1 1345.67   28.70
   0  -6   1 1390.26   26.90
   0  -6   1 1359.16   28.30
   0  -6   1 1316.77   28.40
  -1   6  -1   17.30    3.00
  -1   6  -1   19.10    2.80
  -1   6  -1   19.50    2.80
  -1   6  -1   21.80    3.10
  -1   6  -1   16.60    4.80
  -1   6  -1   20.40    2.80
   1  -6   1   18.70    3.30
   1  -6   1   13.50    4.10
   1  -6   1   27.00    3.10
   1  -6   1   18.30    3.50
  -2   6  -1   68.29    7.40
  -2   6  -1   82.29    5.00
  -2   6  -1   83.09    5.80
  -2   6  -1   71.19    5.70
  -2   6  -1   83.49    5.20
  -2   6  -1   69.19    4.90
  -2   6  -1   80.79    4.70
   2  -6   1   72.49    5.90
   2  -6   1   81.59    5.50
   2  -6   1   68.59    5.30
   2  -6   1   69.29    6.00
   2  -6   1   64.49    6.40
  -3   6  -1   55.89    5.50
  -3   6  -1   47.00    4.60
  -3   6  -1   46.20    5.10
  -3   6  -1   58.69    5.40
  -3   6  -1   49.40    5.00
  -3   6  -1   50.49    4.50
   3  -6   1   54.29    5.60
   3  -6   1   50.49    5.30
   3  -6   1   49.30    4.80
   3  -6   1   53.09    6.10
  -4   6  -1   26.60    4.30
  -4   6  -1   25.20    4.50
  -4   6  -1   30.40    4.10
  -4   6  -1   27.00    4.20
  -4   6  -1   29.80    4.60
   4  -6   1   29.30    5.20
   4  -6   1   20.70    4.60
   4  -6   1   26.70    4.50
  -5   6  -1    9.10    4.40
  -5   6  -1   -1.90    4.10
  -5   6  -1   17.30    4.90
  -5   6  -1    2.50    4.10
  -5   6  -1    4.00    4.40
   5  -6   1    4.70    4.90
   5  -6   1    0.40    5.10
   5  -6   1    3.20    4.80
  -6   6  -1   -0.30    5.10
  -6   6  -1   10.10    5.80
  -6   6  -1    5.40    5.40
  -6   6  -1   -5.80    5.60
  -6   6  -1    8.40    5.40
   6  -6   1    3.20    6.00
   6  -6   1   10.70    6.50
   6  -6   1   -2.20    5.70
   9   5  -1   19.40   10.30
  -9  -5   1    4.30    6.70
  -9  -5   1   -0.90    8.30
  -9  -5   1    9.90    6.40
   8   5  -1   10.10    5.60
   8   5  -1   10.80    8.00
  -8  -5   1    2.50    5.10
  -8  -5   1    2.70    6.40
   7   5  -1    2.60    4.20
   7   5  -1    7.50    5.70
  -7  -5   1   -2.00    3.50
  -7  -5   1    3.20    5.20
   6   5  -1   71.99    6.50
   6   5  -1   82.19    7.90
  -6  -5   1   83.09    6.80
  -6  -5   1   79.09    5.90
   5   5  -1   72.49    6.40
   5   5  -1   64.69    5.00
  -5  -5   1   69.09    4.80
  -5  -5   1   72.89    5.70
   4   5  -1   43.20    4.10
   4   5  -1   48.70    3.90
   4   5  -1   48.90    3.90
   4   5  -1   46.30    4.90
  -4  -5   1   49.30    3.70
  -4  -5   1   47.30    4.00
  -4  -5   1   45.90    3.90
  -4  -5   1   51.39    4.80
   3   5  -1  469.05   12.00
   3   5  -1  470.65   11.70
   3   5  -1  483.45   11.60
   3   5  -1  466.85   11.60
  -3  -5   1  467.35   11.70
  -3  -5   1  467.15   11.30
  -3  -5   1  466.85   11.40
   2   5  -1  414.26   10.10
   2   5  -1  432.06   10.80
   2   5  -1  433.06   12.00
   2   5  -1  437.46   10.90
   2   5  -1  429.16   10.50
   2   5  -1  444.46   10.20
  -2  -5   1  468.15   11.90
  -2  -5   1  436.46   10.30
  -2  -5   1  424.96   10.90
  -2  -5   1  434.96   10.70
  -2  -5   1  405.06   10.30
   1   5  -1   85.79    3.80
   1   5  -1   82.29    4.80
   1   5  -1   85.69    4.80
   1   5  -1   84.09    3.50
   1   5  -1   83.49    3.90
   1   5  -1   77.79    3.90
  -1  -5   1   80.09    3.40
  -1  -5   1   83.89    4.10
  -1  -5   1   88.59    4.70
  -1  -5   1   80.79    4.40
  -1  -5   1   84.99    4.00
  -1  -5   1   82.79    3.80
   0   5  -1   -1.70    1.10
   0   5  -1   -1.30    1.40
   0   5  -1   -2.10    2.70
   0   5  -1   -1.70    1.50
   0   5  -1    0.70    1.70
   0   5  -1    2.50    1.60
   0   5  -1    1.90    1.50
   0  -5   1    1.40    1.10
   0  -5   1    1.90    1.60
   0  -5   1   -0.90    1.70
   0  -5   1   -0.60    1.90
   0  -5   1   -2.00    2.30
   0  -5   1    1.30    1.20
   0  -5   1   -0.40    2.80
   0  -5   1    0.00    1.80
  -1   5  -1    2.70    1.80
  -1   5  -1    3.50    1.90
  -1   5  -1   -1.70    2.50
  -1   5  -1   -1.60    1.90
  -1   5  -1    3.20    1.50
  -1   5  -1   -0.60    1.70
  -1   5  -1    1.60    1.90
   1  -5   1    0.20    2.10
   1  -5   1   -1.90    1.80
   1  -5   1    2.10    2.30
   1  -5   1    0.90    2.10
   1  -5   1    0.80    1.00
   1  -5   1   -1.60    2.20
  -2   5  -1   45.40    4.30
  -2   5  -1   57.29    4.00
  -2   5  -1   63.49    3.80
  -2   5  -1   65.79    5.40
  -2   5  -1   54.19    4.00
  -2   5  -1   50.89    3.90
  -2   5  -1   61.79    4.50
   2  -5   1   62.09    4.10
   2  -5   1   51.99    4.80
   2  -5   1   60.79    4.60
   2  -5   1   57.39    4.40
   2  -5   1   57.89    4.80
  -3   5  -1   10.40    3.60
  -3   5  -1    3.50    2.30
  -3   5  -1    1.90    2.50
  -3   5  -1    5.40    2.50
  -3   5  -1    8.10    2.50
  -3   5  -1    4.10    2.60
   3  -5   1    5.60    3.00
   3  -5   1    3.80    2.90
   3  -5   1    9.40    5.10
   3  -5   1    3.00    2.90
   3  -5   1    8.40    2.80
  -4   5  -1   37.00    4.10
  -4   5  -1   31.00    5.70
  -4   5  -1   43.80    5.10
  -4   5  -1   29.50    4.00
  -4   5  -1   29.50    3.80
  -4   5  -1   37.90    3.70
   4  -5   1   40.30    4.40
   4  -5   1   29.60    4.50
   4  -5   1   32.50    4.50
   4  -5   1   36.00    4.20
  -5   5  -1   14.60    4.20
  -5   5  -1   14.00    4.10
  -5   5  -1    8.10    3.60
  -5   5  -1   15.80    4.00
   5  -5   1    9.10    4.40
   5  -5   1   15.50    4.40
   5  -5   1   18.50    4.10
  -6   5  -1    1.20    4.80
  -6   5  -1   -2.00    4.70
  -6   5  -1    1.60    4.40
  -6   5  -1    2.80    4.70
   6  -5   1   -1.60    5.20
   6  -5   1    3.90    4.40
   6  -5   1    1.20    5.00
  -7   5  -1   -2.40    5.80
  -7   5  -1    1.10    5.70
  -7   5  -1    2.60    5.50
   7  -5   1   -6.60    6.80
   7  -5   1   13.60    7.00
   9   4  -1   10.30    9.20
  -9  -4   1   17.40    6.40
  -9  -4   1   23.50    6.70
   8   4  -1    3.50    7.40
  -8  -4   1    2.70    4.40
  -8  -4   1    3.70    4.70
  -8  -4   1    0.80    5.60
   7   4  -1  134.19    8.20
   7   4  -1  133.89   10.30
  -7  -4   1  140.79    8.80
  -7  -4   1  123.49    7.40
   6   4  -1    6.00    3.30
   6   4  -1    8.40    4.10
  -6  -4   1   -2.00    2.70
  -6  -4   1   -2.90    3.30
   5   4  -1  449.26   12.70
   5   4  -1  460.65   12.00
  -5  -4   1  443.26   11.50
  -5  -4   1  437.66   11.80
   4   4  -1  126.39    6.10
   4   4  -1  135.09    5.50
  -4  -4   1  137.49    5.30
  -4  -4   1  145.39    5.80
   3   4  -1   40.20    2.80
   3   4  -1   33.60    3.60
  -3  -4   1   44.50    2.80
  -3  -4   1   42.10    3.40
  -3  -4   1   38.90    3.00
   2   4  -1  104.49    4.10
   2   4  -1  105.99    3.90
   2   4  -1  111.49    4.20
   2   4  -1  104.49    3.80
   2   4  -1   99.59    3.90
  -2  -4   1  108.59    4.00
  -2  -4   1  105.49    3.60
  -2  -4   1  100.69    4.00
  -2  -4   1   94.19    3.70
  -2  -4   1  104.39    3.80
   1   4  -1 1170.28   23.90
   1   4  -1 1174.78   23.60
   1   4  -1 1205.48   23.70
   1   4  -1 1229.58   24.00
   1   4  -1 1200.58   24.20
   1   4  -1 1222.68   24.40
   1   4  -1 1187.48   23.90
   1   4  -1 1214.78   24.50
   1   4  -1 1200.28   23.70
  -1  -4   1 1203.08   24.20
  -1  -4   1 1192.78   24.10
  -1  -4   1 1168.28   24.10
  -1  -4   1 1196.38   23.50
  -1  -4   1 1184.78   24.20
  -1  -4   1 1146.99   24.00
  -1  -4   1 1204.38   25.00
  -1  -4   1 1213.28   23.60
   0   4  -1   21.80    1.60
   0   4  -1   25.10    2.30
   0   4  -1   27.40    2.00
   0   4  -1   24.20    2.30
   0   4  -1   30.70    2.80
   0   4  -1   23.00    1.90
   0   4  -1   23.80    2.40
   0   4  -1   27.80    3.20
   0   4  -1   25.20    2.10
   0   4  -1   27.40    2.00
   0  -4   1   20.80    2.30
   0  -4   1   28.10    2.40
   0  -4   1   23.50    2.40
   0  -4   1   20.70    1.50
   0  -4   1   24.90    2.50
   0  -4   1   20.30    1.60
   0  -4   1   27.60    3.20
   0  -4   1   19.70    2.00
   0  -4   1   20.10    2.20
  -1   4  -1  351.86    8.30
  -1   4  -1  332.77    8.60
  -1   4  -1  345.57    8.30
  -1   4  -1  349.17    8.10
  -1   4  -1  356.96    8.90
  -1   4  -1  329.57    8.80
  -1   4  -1  336.07    8.50
  -1   4  -1  344.67    8.10
   1  -4   1  341.87    8.90
   1  -4   1  346.17    9.10
   1  -4   1  349.17    8.50
   1  -4   1  348.07    7.40
   1  -4   1  351.46    8.80
   1  -4   1  340.67    8.70
  -2   4  -1    1.00    1.80
  -2   4  -1   -0.30    1.80
  -2   4  -1    2.50    1.70
  -2   4  -1    2.80    1.50
  -2   4  -1    0.50    1.90
  -2   4  -1    0.30    2.20
  -2   4  -1    4.60    1.60
   2  -4   1    0.20    2.00
   2  -4   1   -0.80    2.10
   2  -4   1    6.00    1.90
  -3   4  -1    0.00    2.00
  -3   4  -1    3.40    2.20
  -3   4  -1    5.70    2.00
  -3   4  -1   -0.10    2.80
  -3   4  -1    3.90    2.20
  -3   4  -1    2.50    2.30
   3  -4   1    3.70    2.10
   3  -4   1    6.30    2.50
   3  -4   1    2.80    2.10
   3  -4   1    5.10    2.50
  -4   4  -1   21.30    3.00
  -4   4  -1   15.70    3.20
  -4   4  -1   20.90    3.00
  -4   4  -1   24.80    3.50
  -4   4  -1   15.90    3.00
  -4   4  -1   21.40    3.30
   4  -4   1   21.60    3.30
   4  -4   1   13.70    3.40
   4  -4   1   23.90    3.50
   4  -4   1   21.00    3.10
  -5   4  -1   33.30    4.30
  -5   4  -1   35.60    3.90
  -5   4  -1   31.00    4.30
  -5   4  -1   35.60    4.30
   5  -4   1   39.50    4.90
   5  -4   1   39.50    4.40
  -6   4  -1  238.48    9.60
  -6   4  -1  230.58   10.50
  -6   4  -1  218.88   10.20
  -6   4  -1  241.68    9.40
   6  -4   1  247.08   10.90
   6  -4   1  221.68    9.80
  -7   4  -1    0.90    5.80
  -7   4  -1   11.70    5.70
  -7   4  -1   11.60    5.30
  -7   4  -1   10.90    5.40
   7  -4   1    5.70    5.70
   7  -4   1   -2.40    7.10
  -9  -3   1   -4.10    5.70
   8   3  -1   31.20    7.40
  -8  -3   1   25.30    5.30
  -8  -3   1   22.20    4.70
  -8  -3   1   34.40    6.20
   7   3  -1  168.58   10.60
   7   3  -1  169.98    8.50
  -7  -3   1  173.38    7.80
  -7  -3   1  182.38    8.60
  -7  -3   1  181.28    7.60
  -7  -3   1  182.58    7.80
   6   3  -1  172.48    8.80
   6   3  -1  170.88    7.30
  -6  -3   1  161.18    6.80
  -6  -3   1  172.18    7.20
   5   3  -1  163.08    7.40
   5   3  -1  155.08    6.30
  -5  -3   1  169.28    6.00
  -5  -3   1  150.58    6.30
   4   3  -1   72.49    5.00
   4   3  -1   67.49    4.70
   4   3  -1   68.99    3.80
  -4  -3   1   66.29    3.90
  -4  -3   1   62.69    3.60
   3   3  -1   99.69    4.30
   3   3  -1   98.39    3.90
  -3  -3   1   98.09    3.70
  -3  -3   1   99.09    3.80
   2   3  -1  575.34   12.70
   2   3  -1  572.24   12.50
   2   3  -1  594.14   12.30
   2   3  -1  588.64   12.50
   2   3  -1  581.14   12.40
  -2  -3   1  581.04   12.10
  -2  -3   1  600.04   12.40
  -2  -3   1  569.44   12.20
  -2  -3   1  585.74   12.40
  -2  -3   1  579.84   12.40
  -2  -3   1  594.94   12.00
  -2  -3   1  591.74   12.50
  -2  -3   1  589.64   12.10
  -2  -3   1  571.34   12.00
  -2  -3   1  583.04   12.40
   1   3  -1    4.30    1.10
   1   3  -1    3.50    1.20
   1   3  -1    3.00    1.20
   1   3  -1    2.50    0.90
   1   3  -1    3.20    0.90
   1   3  -1    2.30    1.20
   1   3  -1    4.50    1.00
   1   3  -1    4.70    1.00
   1   3  -1    2.90    0.90
   1   3  -1    2.20    1.10
  -1  -3   1    4.30    1.00
  -1  -3   1    3.60    0.90
  -1  -3   1    2.60    1.00
  -1  -3   1    5.70    1.20
  -1  -3   1    2.50    1.00
  -1  -3   1    4.20    1.00
  -1  -3   1    2.50    1.00
  -1  -3   1    1.70    0.80
  -1  -3   1    3.80    1.10
  -1  -3   1    3.60    1.20
   0   3  -1  427.06    9.30
   0   3  -1  455.45    9.90
   0   3  -1  447.16    9.80
   0   3  -1  439.66    9.40
   0   3  -1  434.16    9.40
   0   3  -1  447.46   10.00
   0   3  -1  452.65    9.20
   0   3  -1  449.46    9.80
   0   3  -1  435.86    9.10
   0   3  -1  430.06    9.70
   0   3  -1  449.56   10.10
   0  -3   1  448.66    9.90
   0  -3   1  451.45    9.20
   0  -3   1  449.16    9.90
   0  -3   1  449.36    9.40
   0  -3   1  437.16    9.70
   0  -3   1  437.16    9.40
   0  -3   1  449.06    9.90
   0  -3   1  447.66    9.80
   0  -3   1  455.75    9.50
   0  -3   1  436.76    9.00
   0  -3   1  433.66    9.90
  -1   3  -1 1247.08   24.00
  -1   3  -1 1214.98   23.50
  -1   3  -1 1199.28   23.70
  -1   3  -1 1195.08   24.50
  -1   3  -1 1208.28   24.00
  -1   3  -1 1232.58   24.10
  -1   3  -1 1184.48   24.30
  -1   3  -1 1199.28   24.00
  -1   3  -1 1246.88   23.00
  -1   3  -1 1187.08   23.60
  -1   3  -1 1192.48   23.70
  -1   3  -1 1191.58   24.00
   1  -3   1 1213.68   23.00
   1  -3   1 1233.18   24.00
   1  -3   1 1192.68   23.80
   1  -3   1 1159.28   23.80
   1  -3   1 1206.78   23.90
   1  -3   1 1193.88   24.40
   1  -3   1 1183.98   23.50
   1  -3   1 1190.98   24.20
   1  -3   1 1183.68   23.90
   1  -3   1 1221.68   24.00
  -2   3  -1  138.29    4.50
  -2   3  -1  152.78    4.70
  -2   3  -1  144.99    4.10
  -2   3  -1  143.79    4.60
  -2   3  -1  139.99    4.60
   2  -3   1  143.29    4.90
   2  -3   1  125.89    4.90
   2  -3   1  136.49    4.80
   2  -3   1  143.89    4.50
   2  -3   1  140.49    4.70
   2  -3   1  149.19    4.50
   2  -3   1  140.09    5.00
  -3   3  -1  128.19    5.20
  -3   3  -1  127.99    4.70
  -3   3  -1  128.49    5.10
  -3   3  -1  135.59    4.70
  -3   3  -1  133.89    4.40
   3  -3   1  134.39    5.50
   3  -3   1  130.99    4.90
   3  -3   1  130.09    5.50
   3  -3   1  129.49    5.00
   3  -3   1  132.19    4.60
  -4   3  -1  105.99    5.60
  -4   3  -1  120.69    5.60
  -4   3  -1  126.39    5.00
   4  -3   1  121.29    5.40
   4  -3   1  122.19    5.20
   4  -3   1  116.99    5.70
   4  -3   1  126.19    6.10
  -5   3  -1  584.54   15.00
  -5   3  -1  583.44   14.00
  -5   3  -1  583.44   14.70
   5  -3   1  588.74   14.40
   5  -3   1  591.24   15.40
   5  -3   1  580.64   15.40
  -6   3  -1  100.29    7.60
  -6   3  -1   92.19    6.80
  -6   3  -1   86.69    7.00
  -6   3  -1   94.59    7.20
   6  -3   1   93.99    7.50
   6  -3   1   83.49    6.80
  -7   3  -1    6.50    4.90
  -7   3  -1   11.20    5.20
  -7   3  -1    3.40    4.50
  -7   3  -1   11.30    4.70
   7  -3   1   -1.10    4.80
   7  -3   1    9.60    5.00
  -8   3  -1   21.10    6.40
  -8   3  -1   25.20    6.70
  -8   3  -1   16.40    7.10
  -8   3  -1   20.20    6.30
   8  -3   1   33.10    6.90
   8  -3   1   19.80    6.80
  -9  -2   1   40.60    6.90
  -9  -2   1   30.70    6.50
  -9  -2   1   40.00    6.50
  -9  -2   1   40.60    7.10
  -9  -2   1   43.80   10.10
   8   2  -1   10.90    5.30
   8   2  -1   13.40    6.60
  -8  -2   1   -0.40    4.30
  -8  -2   1   12.50    5.70
  -8  -2   1   10.20    4.50
  -8  -2   1    1.20    4.30
   7   2  -1    8.90    4.30
   7   2  -1    8.00    5.20
  -7  -2   1    6.60    3.10
  -7  -2   1    9.10    3.40
  -7  -2   1    4.50    3.10
  -7  -2   1    3.80    3.90
   6   2  -1    7.60    2.90
   6   2  -1    9.40    3.50
   6   2  -1    9.60    4.00
   6   2  -1   10.80    4.10
  -6  -2   1    5.90    2.60
  -6  -2   1    5.50    2.50
  -6  -2   1    4.70    2.50
  -6  -2   1    8.50    3.10
   5   2  -1  187.48    6.40
   5   2  -1  183.98    6.40
  -5  -2   1  174.98    5.50
  -5  -2   1  167.18    6.20
  -5  -2   1  173.78    5.90
   4   2  -1   30.30    2.90
   4   2  -1   27.40    2.70
   4   2  -1   34.50    3.80
   4   2  -1   31.00    2.70
  -4  -2   1   31.40    2.70
  -4  -2   1   34.20    3.20
  -4  -2   1   28.60    2.70
   3   2  -1   -0.10    1.50
   3   2  -1    1.50    1.10
  -3  -2   1    0.90    1.30
  -3  -2   1   -0.40    1.80
  -3  -2   1    1.20    0.90
  -3  -2   1    1.70    1.60
  -3  -2   1    2.00    1.30
  -3  -2   1    1.30    1.10
  -3  -2   1   -1.90    1.60
   2   2  -1  370.96    8.00
   2   2  -1  361.56    8.20
   2   2  -1  361.96    8.30
   2   2  -1  363.66    8.40
  -2  -2   1  372.56    8.10
  -2  -2   1  373.26    8.10
  -2  -2   1  365.96    8.10
  -2  -2   1  374.66    8.30
  -2  -2   1  371.66    8.20
   1   2  -1  973.80   18.60
   1   2  -1  988.30   18.60
   1   2  -1  955.00   18.60
   1   2  -1  861.21   19.30
   1   2  -1  920.91   18.70
   1   2  -1  987.60   18.70
   1   2  -1  965.50   18.60
   1   2  -1  972.20   18.70
   1   2  -1  941.41   18.50
  -1  -2   1  968.90   18.60
  -1  -2   1  950.90   18.60
  -1  -2   1  954.80   18.70
  -1  -2   1  981.70   18.60
  -1  -2   1  974.80   18.50
  -1  -2   1  891.71   18.90
  -1  -2   1  960.20   18.50
  -1  -2   1  976.40   18.50
  -1  -2   1  941.61   18.60
   0   2  -1    0.60    0.60
   0   2  -1    0.70    0.60
   0   2  -1    0.10    0.50
   0   2  -1   -0.90    0.40
   0   2  -1   -0.80    0.70
   0   2  -1    0.60    0.50
   0   2  -1    1.20    0.60
   0   2  -1    0.40    0.70
   0   2  -1    1.90    0.80
   0   2  -1    0.50    0.80
   0   2  -1   -0.10    0.50
   0   2  -1   -1.00    0.70
   0  -2   1   -0.10    0.60
   0  -2   1    0.00    0.70
   0  -2   1    0.50    0.60
   0  -2   1   -0.50    0.40
   0  -2   1    0.10    0.80
   0  -2   1   -0.20    0.60
   0  -2   1    0.30    0.70
   0  -2   1   -0.20    0.60
   0  -2   1    0.20    0.60
   0  -2   1   -0.50    0.50
   0  -2   1    0.50    0.70
  -1   2  -1   87.59    2.80
  -1   2  -1   90.19    2.80
  -1   2  -1   84.49    2.70
  -1   2  -1   90.69    3.10
  -1   2  -1   90.39    2.60
  -1   2  -1   95.79    3.20
  -1   2  -1   87.49    2.80
  -1   2  -1   88.59    2.90
  -1   2  -1   89.29    2.90
  -1   2  -1   90.49    3.10
  -1   2  -1   86.99    2.70
   1  -2   1   87.89    2.90
   1  -2   1   90.19    2.90
   1  -2   1   90.49    2.80
   1  -2   1   91.49    2.30
   1  -2   1   95.29    2.90
   1  -2   1   88.29    2.90
   1  -2   1   91.59    2.90
   1  -2   1   96.09    3.00
   1  -2   1   89.29    2.60
   1  -2   1   91.49    2.80
   1  -2   1   89.29    3.10
  -2   2  -1   73.59    2.80
  -2   2  -1   66.39    3.70
  -2   2  -1   66.29    2.50
  -2   2  -1   70.19    3.50
  -2   2  -1   68.79    2.60
  -2   2  -1   69.09    2.90
  -2   2  -1   74.19    3.00
  -2   2  -1   72.89    2.60
  -2   2  -1   70.69    3.50
   2  -2   1   67.99    3.30
   2  -2   1   70.39    2.70
   2  -2   1   71.09    3.10
   2  -2   1   63.99    2.80
   2  -2   1   67.69    3.00
   2  -2   1   67.89    2.80
   2  -2   1   72.39    2.50
   2  -2   1   67.49    3.00
  -3   2  -1    7.60    1.80
  -3   2  -1    8.30    1.40
  -3   2  -1    7.10    1.70
   3  -2   1   11.50    1.60
   3  -2   1    6.80    2.00
   3  -2   1   10.00    1.90
   3  -2   1   12.10    2.10
  -4   2  -1  142.09    5.70
  -4   2  -1  138.39    5.10
  -4   2  -1  132.79    5.60
   4  -2   1  143.59    6.00
   4  -2   1  144.89    5.70
   4  -2   1  135.19    5.30
  -5   2  -1   35.40    3.70
  -5   2  -1   42.40    4.70
  -5   2  -1   37.70    3.80
   5  -2   1   32.10    3.40
   5  -2   1   43.10    4.70
   5  -2   1   30.70    4.00
  -6   2  -1   32.00    4.40
  -6   2  -1   30.10    4.20
  -6   2  -1   30.10    4.40
   6  -2   1   26.50    4.30
   6  -2   1   32.10    4.70
   6  -2   1   24.70    4.10
  -7   2  -1   81.19    7.00
  -7   2  -1   89.69    8.20
  -7   2  -1   76.49    6.80
  -7   2  -1   83.59    7.70
   7  -2   1   76.39    7.00
   7  -2   1   94.39    7.50
  -8   2  -1   -6.50    5.80
  -8   2  -1    0.70    5.80
   8  -2   1    8.70    5.90
   8  -2   1   -4.40    5.60
  -9  -1   1  116.39   10.10
  -9  -1   1  117.69   10.30
  -9  -1   1   98.99    9.80
  -9  -1   1  124.29    9.90
  -9  -1   1  105.99   11.10
   8   1  -1   16.10    4.70
   8   1  -1   26.50    5.60
  -8  -1   1   16.40    6.10
  -8  -1   1   16.70    4.60
  -8  -1   1   24.10    7.10
  -8  -1   1   25.60    4.90
   7   1  -1    8.10    4.30
   7   1  -1    8.90    3.60
   7   1  -1    1.70    4.90
  -7  -1   1    8.70    3.30
  -7  -1   1    5.50    3.30
  -7  -1   1    3.30    4.50
   6   1  -1   24.60    3.40
   6   1  -1   20.90    4.20
   6   1  -1   17.60    4.40
   6   1  -1   17.60    3.70
  -6  -1   1   20.90    4.00
  -6  -1   1   23.00    3.00
  -6  -1   1   17.50    2.90
   5   1  -1   26.60    3.90
   5   1  -1   30.10    3.80
   5   1  -1   23.70    3.30
   5   1  -1   30.70    3.30
  -5  -1   1   29.20    2.80
  -5  -1   1   29.30    2.80
   4   1  -1  155.98    5.40
   4   1  -1  157.58    6.30
   4   1  -1  170.88    6.00
   4   1  -1  161.68    5.10
   4   1  -1  163.98    4.70
  -4  -1   1  155.88    5.30
  -4  -1   1  150.28    5.60
  -4  -1   1  161.78    4.70
   3   1  -1   77.99    3.20
   3   1  -1   80.59    3.50
   3   1  -1   78.59    2.60
   3   1  -1   81.09    3.00
   3   1  -1   77.69    3.60
  -3  -1   1   77.69    2.80
  -3  -1   1   78.19    2.90
  -3  -1   1   77.59    3.10
  -3  -1   1   83.29    2.90
  -3  -1   1   71.69    4.00
  -3  -1   1   81.29    3.70
  -3  -1   1   82.89    2.90
  -3  -1   1   85.59    3.80
  -3  -1   1   81.59    4.10
   2   1  -1  670.73   14.00
   2   1  -1  664.13   13.60
   2   1  -1  669.23   13.60
   2   1  -1  657.33   13.90
  -2  -1   1  696.53   13.90
  -2  -1   1  692.03   13.60
  -2  -1   1  683.23   13.30
  -2  -1   1  678.53   13.40
  -2  -1   1  637.44   13.30
  -2  -1   1  669.83   13.40
  -2  -1   1  664.93   13.80
  -2  -1   1  683.53   13.80
   1   1  -1  943.31   18.40
   1   1  -1  933.11   18.40
   1   1  -1  931.91   18.40
   1   1  -1  950.80   18.40
  -1  -1   1  972.40   18.30
  -1  -1   1  950.30   18.50
  -1  -1   1  989.70   18.40
  -1  -1   1  946.31   18.20
  -1   1  -1    0.40    0.70
  -1   1  -1    0.10    0.50
  -1   1  -1   -0.50    0.50
  -1   1  -1   -0.60    0.60
  -1   1  -1    0.70    0.50
  -1   1  -1    0.40    0.30
  -1   1  -1    0.00    0.50
  -1   1  -1   -0.30    0.50
  -1   1  -1    0.50    0.70
  -1   1  -1    0.30    0.50
   1  -1   1   -0.20    0.50
   1  -1   1   -0.20    0.50
   1  -1   1    0.30    0.70
   1  -1   1   -0.20    0.50
   1  -1   1   -0.10    0.60
   1  -1   1    0.70    0.60
   1  -1   1    0.70    0.30
   1  -1   1   -0.20    0.50
  -2   1  -1   -1.10    1.20
  -2   1  -1    0.90    0.90
  -2   1  -1    1.90    0.90
  -2   1  -1   -0.50    1.20
  -2   1  -1    0.60    1.00
  -2   1  -1    1.50    0.80
  -2   1  -1    1.70    0.90
   2  -1   1    0.60    0.70
   2  -1   1    1.10    1.00
   2  -1   1    2.20    1.00
   2  -1   1    0.40    1.10
   2  -1   1    0.50    0.50
   2  -1   1    1.10    0.90
  -3   1  -1  681.63   14.30
  -3   1  -1  653.93   14.00
  -3   1  -1  655.23   13.80
  -3   1  -1  648.94   13.70
  -3   1  -1  637.84   14.60
  -3   1  -1  681.03   14.10
   3  -1   1  644.44   14.20
   3  -1   1  655.53   14.40
   3  -1   1  666.03   13.80
   3  -1   1  639.14   13.10
  -4   1  -1 1250.77   25.20
   4  -1   1 1194.48   26.20
   4  -1   1 1240.58   24.90
  -5   1  -1  293.37    9.30
   5  -1   1  303.47    9.40
   5  -1   1  306.07    9.30
   5  -1   1  300.47    8.50
  -6   1  -1    1.70    3.30
  -6   1  -1    0.00    2.10
  -6   1  -1    3.30    3.10
   6  -1   1   -0.10    2.90
   6  -1   1    0.00    2.90
   6  -1   1    2.10    3.40
  -7   1  -1   76.19    5.50
  -7   1  -1   69.09    6.20
  -7   1  -1   95.39    7.40
  -7   1  -1   92.89    7.70
   7  -1   1   75.39    7.10
   7  -1   1   89.79    7.20
  -8   1  -1   40.60    4.60
  -8   1  -1   29.50    6.30
  -8   1  -1   39.10    6.00
   8  -1   1   42.60    6.50
  -9   1  -1   15.30    7.50
  -9   1  -1   20.90    6.90
   9  -1   1   17.50    6.70
   9   0  -1  144.69   11.40
  -9   0   1  171.58   12.60
  -9   0   1  133.19   14.60
  -9   0   1  135.49   10.70
  -9   0   1  139.69   13.90
   8   0  -1   98.39    8.50
   8   0  -1  102.99    8.70
  -8   0   1  114.89   10.50
  -8   0   1   92.49    7.80
  -8   0   1   95.69    8.10
  -8   0   1   96.19    8.40
   7   0  -1   -4.90    4.30
   7   0  -1   -0.60    3.50
  -7   0   1    0.60    4.60
  -7   0   1   -2.10    3.00
  -7   0   1    1.40    4.70
  -7   0   1    2.00    4.30
   6   0  -1   13.20    3.80
   6   0  -1   17.20    3.20
   6   0  -1   26.00    4.60
   6   0  -1   20.10    3.30
  -6   0   1   21.10    4.00
  -6   0   1   20.10    2.90
  -6   0   1   20.40    2.90
   5   0  -1   10.10    3.00
   5   0  -1   10.70    3.30
   5   0  -1    9.60    2.50
   5   0  -1    6.60    3.70
  -5   0   1   12.10    3.00
  -5   0   1    7.90    2.10
  -5   0   1   11.70    1.90
   4   0  -1   31.10    3.00
   4   0  -1   27.90    2.10
   4   0  -1   33.90    2.70
   4   0  -1   37.10    3.70
   4   0  -1   32.10    3.40
  -4   0   1   36.80    2.60
  -4   0   1   33.90    3.30
  -4   0   1   35.10    2.30
  -4   0   1   36.00    3.00
   3   0  -1   34.50    1.70
   3   0  -1   35.90    2.60
   3   0  -1   38.20    3.00
   3   0  -1   33.50    2.60
   3   0  -1   34.10    2.10
   3   0  -1   31.50    3.20
  -3   0   1   30.50    2.50
  -3   0   1   38.90    3.10
  -3   0   1   36.60    3.10
  -3   0   1   36.70    2.20
  -3   0   1   35.40    3.20
  -3   0   1   37.20    2.60
  -3   0   1   36.90    1.90
  -3   0   1   35.30    2.00
  -3   0   1   33.30    3.40
   2   0  -1  831.42   17.40
   2   0  -1  838.12   17.40
   2   0  -1  848.92   16.80
   2   0  -1  820.42   17.20
   2   0  -1  831.72   17.20
  -2   0   1  873.11   17.40
  -2   0   1  867.51   16.90
  -2   0   1  867.51   16.80
  -2   0   1  858.71   17.40
  -2   0   1  852.91   16.70
  -2   0   1  873.41   16.70
  -2   0   1  865.61   17.40
  -2   0   1  864.01   17.20
   1   0  -1 1052.99   20.50
   1   0  -1 1048.50   20.40
   1   0  -1 1066.99   20.10
  -1   0   1 1063.59   20.50
  -1   0   1 1065.59   20.00
  -1   0   1 1055.29   20.40
  -1   0   1 1063.89   20.10
  -1   0   1 1068.69   20.10
  -1   0   1 1072.19   20.40
  -1   0   1 1071.39   20.50
  -1   0   1 1061.59   20.10
  -1   0   1 1040.60   20.00
  -1   0  -1  320.87    6.60
  -1   0  -1  323.67    6.20
  -1   0  -1  313.87    6.40
  -1   0  -1  318.37    6.40
  -1   0  -1  332.37    6.50
  -1   0  -1  321.97    6.40
  -1   0  -1  322.37    6.50
   1   0   1  309.37    6.50
   1   0   1  318.47    6.20
   1   0   1  323.37    6.50
  -2   0  -1   84.89    2.90
  -2   0  -1   84.99    2.90
  -2   0  -1   84.19    3.10
  -2   0  -1   88.39    2.70
  -2   0  -1   91.39    2.80
  -2   0  -1   92.99    2.60
   2   0   1   83.49    2.80
   2   0   1   86.49    2.60
   2   0   1   87.29    2.80
   2   0   1   88.19    2.90
   2   0   1   86.89    2.30
  -3   0  -1   78.99    3.20
  -3   0  -1   78.09    3.20
  -3   0  -1   76.19    3.30
  -3   0  -1   75.99    3.70
  -3   0  -1   80.29    4.00
  -3   0  -1   79.09    2.60
  -3   0  -1   77.09    2.90
   3   0   1   76.09    2.60
   3   0   1   79.09    2.90
   3   0   1   78.69    3.00
   3   0   1   73.09    3.10
   3   0   1   75.69    3.40
   3   0   1   73.29    2.50
  -4   0  -1    0.20    1.60
  -4   0  -1    0.40    1.30
  -4   0  -1    0.70    2.30
  -4   0  -1   -1.30    1.50
   4   0   1    0.30    1.10
   4   0   1    0.80    1.00
   4   0   1   -1.30    1.80
   4   0   1    0.70    1.90
   4   0   1    0.30    1.40
   4   0   1    0.20    1.40
  -5   0  -1  300.47    8.40
  -5   0  -1  286.07    8.60
  -5   0  -1  283.37    7.20
   5   0   1  272.77    7.20
   5   0   1  278.67    8.20
   5   0   1  289.77    8.60
   5   0   1  251.47    9.20
  -6   0  -1   10.70    3.70
  -6   0  -1   10.20    3.30
  -6   0  -1    2.80    2.40
   6   0   1    6.20    2.90
   6   0   1    3.10    2.70
   6   0   1    3.10    3.00
   6   0   1    5.70    2.40
  -7   0  -1   47.60    5.50
  -7   0  -1   47.70    4.10
  -7   0  -1   52.59    5.50
  -7   0  -1   54.29    5.20
   7   0   1   51.49    5.40
   7   0   1   54.39    5.00
   7   0   1   51.79    5.20
  -8   0  -1    2.10    5.40
  -8   0  -1    1.40    4.00
  -8   0  -1    1.40    4.60
  -8   0  -1    1.50    5.30
  -8   0  -1  -11.00    4.10
   8   0   1    0.50    4.40
   8   0   1    6.20    4.90
  -9   0  -1   35.60    7.80
  -9   0  -1   38.70    7.60
  -9   0  -1   53.69    6.40
  -9   0  -1   51.19    9.30
   8  -1  -1   60.39    8.10
   8  -1  -1   38.80    6.20
  -8   1   1   50.69    5.40
  -8   1   1   51.29    7.30
  -8   1   1   39.60    7.40
  -8   1   1   62.29    7.30
   7  -1  -1   34.10    5.60
   7  -1  -1   37.90    5.20
  -7   1   1   35.60    5.50
  -7   1   1   27.30    3.70
  -7   1   1   36.00    5.60
   6  -1  -1   18.80    3.60
   6  -1  -1   11.10    4.00
  -6   1   1    9.90    3.60
  -6   1   1   12.80    2.60
  -6   1   1   10.40    3.50
  -6   1   1   12.80    4.00
   5  -1  -1  330.17   10.30
   5  -1  -1  323.77    9.60
   5  -1  -1  346.47   10.90
  -5   1   1  343.77   10.30
  -5   1   1  335.97    9.70
  -5   1   1  333.37    8.30
   4  -1  -1   17.70    2.90
   4  -1  -1   15.30    1.80
   4  -1  -1   18.30    2.50
   4  -1  -1   13.30    3.20
  -4   1   1   15.00    2.10
  -4   1   1   14.80    1.50
  -4   1   1   13.90    2.10
  -4   1   1   17.70    2.50
   3  -1  -1    3.50    1.20
   3  -1  -1    3.70    1.60
   3  -1  -1    3.10    1.60
   3  -1  -1    2.20    1.10
  -3   1   1    1.30    1.60
  -3   1   1    4.00    2.10
  -3   1   1    2.90    1.40
  -3   1   1    4.80    0.90
  -3   1   1    6.10    1.10
  -3   1   1    6.30    1.90
   2  -1  -1  194.08    4.50
   2  -1  -1  188.88    5.00
   2  -1  -1  197.48    4.40
   2  -1  -1  196.58    5.50
   2  -1  -1  185.58    5.30
   2  -1  -1  197.88    5.00
  -2   1   1  189.58    5.60
  -2   1   1  195.68    5.10
  -2   1   1  187.18    4.90
  -2   1   1  194.58    5.50
  -2   1   1  198.48    5.70
  -2   1   1  193.18    4.30
  -2   1   1  191.58    5.20
   1  -1  -1   75.09    2.10
   1  -1  -1   76.49    2.50
   1  -1  -1   76.99    2.30
   1  -1  -1   79.19    2.60
   1  -1  -1   83.49    1.90
   1  -1  -1   79.69    2.00
   1  -1  -1   79.09    2.50
  -1   1   1   77.39    2.30
  -1   1   1   77.39    2.50
  -1   1   1   79.79    1.90
  -1   1   1   77.59    2.10
  -1   1   1   76.49    3.00
  -1   1   1   76.49    3.00
   0  -1  -1 1996.80   37.50
   0  -1  -1 2003.60   37.60
   0  -1  -1 1981.70   37.50
   0  -1  -1 1985.20   37.90
   0  -1  -1 2000.20   37.60
   0  -1  -1 2031.00   37.70
   0  -1  -1 2013.10   37.60
   0  -1  -1 2023.80   37.40
   0  -1  -1 2001.50   37.80
   0   1   1 2021.60   37.80
   0   1   1 2004.60   37.70
   0   1   1 1993.50   37.40
   0   1   1 2021.60   37.70
   0   1   1 1954.30   37.50
   0   1   1 2026.60   37.60
   0   1   1 2051.99   37.70
   0   1   1 2057.69   37.90
   0   1   1 2064.39   37.50
  -1  -1  -1  643.44   12.50
  -1  -1  -1  636.34   12.50
  -1  -1  -1  657.83   12.50
  -1  -1  -1  642.84   12.60
  -1  -1  -1  667.13   12.40
  -1  -1  -1  669.53   12.60
   1   1   1  640.64   12.50
   1   1   1  629.54   12.50
   1   1   1  649.24   12.50
   1   1   1  637.64   12.50
  -3  -1  -1   95.89    3.30
  -3  -1  -1   92.59    3.40
  -3  -1  -1   93.59    3.50
  -3  -1  -1   93.89    3.10
  -3  -1  -1   99.49    3.10
  -3  -1  -1   96.29    3.30
   3   1   1   91.59    3.20
   3   1   1   86.39    3.10
   3   1   1   94.69    3.10
   3   1   1   97.29    3.10
   3   1   1   92.39    3.40
   3   1   1   94.99    3.00
   3   1   1   92.79    3.50
  -4  -1  -1   16.80    2.40
  -4  -1  -1   11.60    1.90
  -4  -1  -1   10.10    2.80
  -4  -1  -1   16.70    3.00
   4   1   1   15.30    1.60
   4   1   1   14.40    2.10
   4   1   1   15.40    1.70
   4   1   1   11.30    2.00
   4   1   1   15.00    1.90
   4   1   1   13.50    1.70
   4   1   1   11.30    1.60
   5   1   1   72.29    3.80
   5   1   1   67.89    5.80
   5   1   1   65.99    4.00
   5   1   1   67.79    5.00
  -6  -1  -1  553.34   14.00
   6   1   1  552.64   13.90
   6   1   1  547.45   13.30
   6   1   1  544.95   13.30
   6   1   1  524.95   13.30
   6   1   1  530.65   12.90
  -7  -1  -1   14.90    3.30
  -7  -1  -1   18.10    4.40
  -7  -1  -1   25.20    4.80
  -7  -1  -1   27.80    3.90
   7   1   1   25.90    3.70
   7   1   1   18.90    3.80
   7   1   1   15.00    3.80
  -8  -1  -1    1.80    5.40
  -8  -1  -1    6.20    4.20
  -8  -1  -1   11.90    5.00
  -8  -1  -1   15.20    5.60
  -8  -1  -1    8.90    4.50
   8   1   1    7.70    4.50
   8   1   1   10.40    4.80
  -9  -1  -1  114.59    8.80
  -9  -1  -1  112.19    8.40
  -9  -1  -1  121.69    9.90
  -9  -1  -1  110.59    9.30
  -9  -1  -1   95.79   10.60
  -9  -1  -1   94.29    9.70
  -9  -1  -1  105.49    9.50
   8  -2  -1   59.79    8.10
   8  -2  -1   49.90    7.20
  -8   2   1   39.40    7.20
  -8   2   1   31.20    7.10
  -8   2   1   49.10    6.90
  -8   2   1   41.70   11.40
   7  -2  -1    2.10    5.20
   7  -2  -1   -1.20    4.30
  -7   2   1   -5.30    4.70
  -7   2   1   -5.00    4.60
  -7   2   1   -1.50    3.40
  -7   2   1   -6.50    4.40
   6  -2  -1    8.90    4.40
   6  -2  -1    4.80    3.60
  -6   2   1    3.40    3.60
  -6   2   1   10.40    3.70
  -6   2   1   10.00    3.90
   5  -2  -1   -0.30    2.60
   5  -2  -1    1.70    3.10
  -5   2   1    0.70    2.90
  -5   2   1    0.60    2.70
  -5   2   1   -1.20    2.80
   4  -2  -1   95.39    4.00
   4  -2  -1   95.29    4.90
   4  -2  -1   89.49    5.50
  -4   2   1  101.39    3.80
  -4   2   1   98.09    3.20
  -4   2   1   89.89    5.40
  -4   2   1  103.39    5.40
  -4   2   1  101.39    5.30
   3  -2  -1 1523.35   31.20
   3  -2  -1 1546.55   31.40
   3  -2  -1 1564.54   30.20
  -3   2   1 1530.35   30.80
  -3   2   1 1559.34   30.10
  -3   2   1 1535.55   29.40
  -3   2   1 1545.75   30.50
  -3   2   1 1533.35   31.10
   2  -2  -1  280.87    7.30
   2  -2  -1  276.97    7.00
   2  -2  -1  290.07    7.50
   2  -2  -1  290.07    6.60
   2  -2  -1  308.17    7.20
   2  -2  -1  285.07    7.40
   2  -2  -1  286.37    6.60
  -2   2   1  288.57    6.70
  -2   2   1  292.27    7.80
  -2   2   1  281.57    7.00
  -2   2   1  295.97    6.70
  -2   2   1  276.47    7.80
  -2   2   1  287.57    6.80
  -2   2   1  283.57    7.70
  -2   2   1  289.27    7.20
   1  -2  -1  106.79    3.10
   1  -2  -1   99.99    3.40
   1  -2  -1   99.69    2.90
   1  -2  -1  102.39    3.10
   1  -2  -1  101.09    3.30
   1  -2  -1  102.79    3.20
   1  -2  -1   97.89    3.30
   1  -2  -1  103.19    2.40
  -1   2   1  101.99    3.60
  -1   2   1  100.79    3.40
  -1   2   1  102.89    2.90
  -1   2   1  100.09    2.40
  -1   2   1   97.69    2.90
  -1   2   1   99.59    3.10
  -1   2   1   99.29    3.10
  -1   2   1  108.19    3.00
  -1   2   1  101.69    3.30
  -1   2   1   99.99    3.10
  -1   2   1  100.99    3.50
   0  -2  -1  652.83   12.60
   0  -2  -1  644.44   12.90
   0  -2  -1  643.14   12.80
   0  -2  -1  648.64   12.20
   0  -2  -1  641.04   12.70
   0  -2  -1  638.64   12.70
   0  -2  -1  617.24   13.10
   0  -2  -1  626.24   12.80
   0  -2  -1  639.84   12.20
   0  -2  -1  624.24   12.50
   0  -2  -1  619.34   13.00
   0  -2  -1  646.24   12.30
   0   2   1  620.74   12.80
   0   2   1  625.34   12.80
   0   2   1  642.14   12.80
   0   2   1  620.64   12.40
   0   2   1  648.54   13.10
   0   2   1  647.84   13.10
   0   2   1  629.54   12.50
   0   2   1  628.64   12.30
   0   2   1  639.94   12.60
   0   2   1  636.64   12.60
   0   2   1  649.14   12.70
  -1  -2  -1  883.41   17.10
  -1  -2  -1  877.31   16.90
  -1  -2  -1  870.31   17.10
  -1  -2  -1  851.61   17.00
  -1  -2  -1  893.51   17.00
  -1  -2  -1  884.41   17.00
  -1  -2  -1  883.31   16.90
  -1  -2  -1  845.52   17.20
  -1  -2  -1  862.11   17.10
   1   2   1  856.61   17.00
   1   2   1  853.11   17.00
   1   2   1  854.61   17.00
   1   2   1  894.01   17.10
   1   2   1  899.81   17.10
   1   2   1  913.51   17.20
   1   2   1  863.81   16.90
  -2  -2  -1  351.96    7.60
  -2  -2  -1  355.76    7.60
  -2  -2  -1  353.36    7.60
  -2  -2  -1  346.27    7.50
  -2  -2  -1  352.86    7.70
  -2  -2  -1  355.56    7.80
   2   2   1  344.57    7.70
   2   2   1  341.97    7.70
   2   2   1  356.06    7.50
   2   2   1  346.07    7.70
   2   2   1  350.96    7.70
  -3  -2  -1   18.80    1.80
  -3  -2  -1   14.00    1.60
  -3  -2  -1   15.80    1.80
  -3  -2  -1   15.90    1.70
  -3  -2  -1   14.80    1.70
  -3  -2  -1   18.20    1.80
  -3  -2  -1   16.20    1.50
   3   2   1   16.80    1.60
   3   2   1   14.60    1.50
   3   2   1   18.50    2.10
  -4  -2  -1   69.59    3.50
  -4  -2  -1   67.89    3.50
  -4  -2  -1   63.19    2.90
   4   2   1   63.19    3.70
   4   2   1   61.99    3.20
   4   2   1   67.09    3.30
  -5  -2  -1   35.40    3.40
  -5  -2  -1   31.80    3.20
   5   2   1   30.40    3.30
   5   2   1   31.60    3.30
   5   2   1   31.50    3.40
   5   2   1   35.30    3.30
  -6  -2  -1    0.00    2.30
  -6  -2  -1    6.30    3.10
   6   2   1    0.50    3.80
   6   2   1    2.60    2.80
   6   2   1   -2.30    2.20
   6   2   1   -1.80    2.50
  -7  -2  -1    1.60    3.90
  -7  -2  -1    5.40    3.30
  -7  -2  -1    7.90    3.30
  -7  -2  -1    1.00    3.10
   7   2   1    0.80    3.30
   7   2   1   15.10    4.50
   7   2   1    6.90    4.90
  -8  -2  -1   50.29    5.60
  -8  -2  -1   47.40    6.30
  -8  -2  -1   62.99    7.70
  -8  -2  -1   61.09    5.90
  -8  -2  -1   53.79    6.00
  -8  -2  -1   47.60    6.50
  -8  -2  -1   63.29    5.80
  -9  -2  -1   16.40    5.70
  -9  -2  -1   14.20    8.90
  -9  -2  -1   13.50    7.00
  -9  -2  -1   18.60    6.30
  -9  -2  -1   17.60    6.40
  -9  -2  -1    4.70    6.20
   8  -3  -1    9.20    6.90
  -8   3   1    2.70    7.00
  -8   3   1    7.80    6.70
  -8   3   1    9.70    6.80
  -8   3   1    4.70    6.40
   7  -3  -1   -1.90    5.80
   7  -3  -1    8.90    5.20
  -7   3   1    1.20    5.30
  -7   3   1    9.70    5.20
  -7   3   1   15.10    5.10
   6  -3  -1   35.30    5.40
   6  -3  -1   28.20    4.90
  -6   3   1   40.00    5.00
  -6   3   1   38.40    5.00
  -6   3   1   43.40    5.10
   5  -3  -1  283.27    9.70
   5  -3  -1  276.67    8.70
   5  -3  -1  288.97   10.40
  -5   3   1  260.37    9.60
  -5   3   1  281.17    9.70
  -5   3   1  287.27    9.00
   4  -3  -1   63.79    4.80
   4  -3  -1   59.79    5.20
  -4   3   1   72.09    4.50
  -4   3   1   57.79    4.60
  -4   3   1   57.39    4.90
   3  -3  -1  230.68    7.10
   3  -3  -1  228.98    7.60
   3  -3  -1  237.48    7.50
   3  -3  -1  238.28    6.40
   3  -3  -1  229.28    6.40
  -3   3   1  227.78    7.00
  -3   3   1  227.38    6.60
  -3   3   1  229.48    7.20
  -3   3   1  227.28    6.40
  -3   3   1  234.88    6.60
   2  -3  -1 1580.24   32.00
   2  -3  -1 1605.84   32.00
   2  -3  -1 1610.14   31.00
   2  -3  -1 1560.24   32.30
   2  -3  -1 1620.14   31.20
  -2   3   1 1635.84   31.10
  -2   3   1 1587.04   31.50
  -2   3   1 1588.54   31.50
  -2   3   1 1582.44   31.70
  -2   3   1 1596.14   31.30
  -2   3   1 1545.85   31.20
  -2   3   1 1657.43   31.40
   1  -3  -1  491.55   10.50
   1  -3  -1  474.95   10.70
   1  -3  -1  493.15   10.80
   1  -3  -1  481.55   10.50
   1  -3  -1  477.45   11.00
   1  -3  -1  488.95   10.50
   1  -3  -1  494.15   10.70
   1  -3  -1  490.85   11.30
   1  -3  -1  490.45   10.80
  -1   3   1  493.15   10.60
  -1   3   1  470.65   10.40
  -1   3   1  490.75   11.00
  -1   3   1  471.85   10.70
  -1   3   1  476.65   10.30
  -1   3   1  490.65   10.60
  -1   3   1  469.45   11.00
  -1   3   1  475.75   10.40
  -1   3   1  489.05   10.90
  -1   3   1  504.15   10.70
  -1   3   1  473.65   11.40
   0  -3  -1  324.77    7.50
   0  -3  -1  328.87    7.20
   0  -3  -1  331.67    7.10
   0  -3  -1  319.07    7.40
   0  -3  -1  333.57    7.70
   0  -3  -1  324.07    6.80
   0  -3  -1  323.57    7.20
   0  -3  -1  322.47    6.70
   0  -3  -1  311.47    7.90
   0  -3  -1  329.17    7.20
   0  -3  -1  338.57    7.50
   0  -3  -1  321.77    7.80
   0   3   1  324.47    7.60
   0   3   1  326.77    7.40
   0   3   1  314.47    7.50
   0   3   1  324.07    7.20
   0   3   1  316.17    7.50
   0   3   1  320.57    7.00
   0   3   1  323.27    7.10
   0   3   1  334.07    8.00
   0   3   1  319.37    6.80
   0   3   1  325.57    7.90
  -1  -3  -1   93.39    3.20
  -1  -3  -1   96.19    2.90
  -1  -3  -1   91.69    3.10
  -1  -3  -1   94.69    3.10
  -1  -3  -1   92.49    2.80
  -1  -3  -1   96.89    2.80
  -1  -3  -1   98.79    3.30
  -1  -3  -1   91.59    3.10
  -1  -3  -1   95.39    3.30
  -1  -3  -1   97.59    2.90
   1   3   1   92.89    2.90
   1   3   1   96.89    3.20
   1   3   1   92.89    3.10
   1   3   1   99.19    3.30
   1   3   1   96.69    3.20
   1   3   1   87.49    2.80
   1   3   1   91.59    3.00
   1   3   1   95.49    3.40
  -2  -3  -1  711.83   14.90
  -2  -3  -1  717.53   14.70
  -2  -3  -1  732.13   14.80
  -2  -3  -1  723.13   14.80
  -2  -3  -1  747.83   14.70
  -2  -3  -1  714.93   15.00
  -2  -3  -1  728.13   14.70
   2   3   1  731.13   14.60
   2   3   1  722.23   15.00
   2   3   1  717.63   14.80
   2   3   1  724.83   14.90
   2   3   1  715.03   14.90
   2   3   1  714.53   14.70
  -3  -3  -1   54.39    3.10
  -3  -3  -1   55.49    2.60
  -3  -3  -1   56.19    3.00
   3   3   1   54.29    2.70
   3   3   1   62.49    2.50
   3   3   1   58.19    2.90
   3   3   1   58.29    2.70
  -4  -3  -1    2.70    1.30
  -4  -3  -1    3.50    1.70
  -4  -3  -1    6.10    2.00
   4   3   1    5.50    2.10
  -5  -3  -1  108.19    5.20
  -5  -3  -1  103.59    4.40
   5   3   1  100.49    5.00
   5   3   1  102.39    4.80
   5   3   1  107.89    5.90
  -6  -3  -1  347.37   10.00
  -6  -3  -1  319.67    9.60
  -6  -3  -1  329.27    9.30
   6   3   1  341.17   10.00
   6   3   1  328.97   10.80
  -7  -3  -1   83.89    6.40
  -7  -3  -1   74.49    6.90
  -7  -3  -1   85.79    6.20
   7   3   1   83.49    8.50
   7   3   1   82.69    6.30
  -8  -3  -1   -1.60    5.20
  -8  -3  -1   -2.40    4.50
  -8  -3  -1    4.30    4.50
   8   3   1   13.60    6.60
   8   3   1    3.30    4.70
  -9  -3  -1   -0.10    5.80
  -9  -3  -1    1.50    5.90
  -9  -3  -1    0.20    7.60
  -9  -3  -1   -5.20    5.90
  -9  -3  -1   -3.00    7.00
   7  -4  -1   21.10    6.80
  -7   4   1    6.80    5.50
  -7   4   1   13.40    5.60
  -7   4   1   20.00    5.90
   6  -4  -1   -1.40    4.20
   6  -4  -1    3.10    4.50
   6  -4  -1    4.40    4.70
  -6   4   1    3.90    4.30
  -6   4   1    0.70    4.00
  -6   4   1    0.30    4.50
   5  -4  -1  101.29    7.70
   5  -4  -1  107.09    7.10
   5  -4  -1  102.49    6.50
   5  -4  -1  104.79    6.30
  -5   4   1   88.39    7.10
  -5   4   1   92.89    6.30
  -5   4   1   97.29    6.20
  -5   4   1   98.19    6.80
   4  -4  -1  190.08    7.00
   4  -4  -1  209.58    8.40
   4  -4  -1  190.18    7.90
   4  -4  -1  206.18    7.30
   4  -4  -1  182.28    7.40
  -4   4   1  195.68    7.60
  -4   4   1  191.48    6.90
  -4   4   1  194.28    7.60
  -4   4   1  188.08    7.20
  -4   4   1  183.48    7.00
   3  -4  -1  871.61   20.20
   3  -4  -1  860.41   18.90
   3  -4  -1  878.91   19.70
   3  -4  -1  900.31   19.90
  -3   4   1  873.01   18.70
  -3   4   1  852.41   19.40
  -3   4   1  913.61   19.10
  -3   4   1  849.12   19.00
  -3   4   1  866.71   19.10
   2  -4  -1  308.17    9.10
   2  -4  -1  312.17    8.20
   2  -4  -1  312.87    8.90
   2  -4  -1  315.17    8.70
   2  -4  -1  298.67    7.90
  -2   4   1  300.87    8.10
  -2   4   1  306.07    7.90
  -2   4   1  306.17    8.30
  -2   4   1  300.07    7.90
  -2   4   1  319.57    8.50
   1  -4  -1   48.60    2.90
   1  -4  -1   52.49    1.90
   1  -4  -1   51.09    3.00
   1  -4  -1   49.20    2.90
   1  -4  -1   47.40    3.20
   1  -4  -1   44.90    3.50
   1  -4  -1   52.89    3.10
  -1   4   1   45.50    3.80
  -1   4   1   49.10    1.90
  -1   4   1   54.09    3.10
  -1   4   1   48.30    2.90
  -1   4   1   50.09    2.60
  -1   4   1   46.00    2.80
  -1   4   1   51.59    4.30
  -1   4   1   49.90    2.70
   0  -4  -1   20.00    1.40
   0  -4  -1   23.20    2.60
   0  -4  -1   16.60    2.30
   0  -4  -1   19.70    2.30
   0  -4  -1   17.00    1.80
   0  -4  -1   22.40    1.60
   0  -4  -1   19.20    1.50
   0  -4  -1   21.40    2.10
   0  -4  -1   21.00    2.40
   0  -4  -1   20.00    2.20
   0   4   1   18.20    1.50
   0   4   1   16.60    1.60
   0   4   1   19.70    1.80
   0   4   1   18.00    2.20
   0   4   1   16.80    1.80
   0   4   1   14.90    2.50
   0   4   1   24.50    2.70
   0   4   1   16.30    2.10
   0   4   1   18.00    1.90
  -1  -4  -1  198.38    5.00
  -1  -4  -1  191.48    4.90
  -1  -4  -1  191.28    4.90
  -1  -4  -1  194.78    5.90
  -1  -4  -1  197.28    5.50
  -1  -4  -1  191.38    5.50
  -1  -4  -1  192.58    5.50
  -1  -4  -1  195.18    5.60
   1   4   1  195.68    5.50
   1   4   1  207.58    6.10
   1   4   1  197.18    5.70
   1   4   1  193.28    5.80
   1   4   1  190.98    5.40
   1   4   1  193.38    5.20
   1   4   1  191.78    5.00
  -2  -4  -1   45.40    2.90
  -2  -4  -1   46.90    2.40
  -2  -4  -1   43.50    2.60
  -2  -4  -1   40.10    2.60
  -2  -4  -1   44.90    3.00
  -2  -4  -1   43.80    2.90
   2   4   1   40.90    2.70
   2   4   1   46.10    3.10
   2   4   1   41.80    2.40
   2   4   1   46.40    2.60
   2   4   1   39.40    2.40
  -3  -4  -1   51.39    3.00
  -3  -4  -1   46.80    2.90
  -3  -4  -1   51.19    2.90
  -3  -4  -1   53.89    3.10
  -3  -4  -1   46.40    3.30
   3   4   1   47.90    3.00
   3   4   1   54.09    3.20
   3   4   1   53.49    2.90
   3   4   1   52.79    3.40
  -4  -4  -1   28.30    3.10
  -4  -4  -1   29.70    2.90
  -4  -4  -1   31.20    3.10
  -4  -4  -1   28.60    2.80
   4   4   1   29.60    3.20
   4   4   1   39.30    4.00
  -5  -4  -1    8.10    2.90
  -5  -4  -1   12.70    2.40
  -5  -4  -1    6.50    2.20
   5   4   1   12.50    3.40
   5   4   1    9.60    2.50
  -6  -4  -1    2.80    3.20
  -6  -4  -1   -2.40    2.70
  -6  -4  -1    3.90    2.60
   6   4   1    1.50    2.80
   6   4   1    4.90    3.90
  -7  -4  -1   23.80    4.00
  -7  -4  -1   22.70    4.60
  -7  -4  -1   17.20    3.80
   7   4   1   22.20    4.30
   7   4   1   27.50    5.60
  -8  -4  -1    8.60    5.70
  -8  -4  -1    5.50    4.60
  -8  -4  -1   -0.40    4.50
   8   4   1   -7.90    6.50
   8   4   1    3.70    5.00
  -9  -4  -1    3.60    7.30
  -9  -4  -1   -4.60    7.30
   9   4   1    8.30    8.60
   7  -5  -1    0.90    6.80
  -7   5   1    9.80    5.80
  -7   5   1    7.70    6.30
  -7   5   1   12.80    6.60
  -7   5   1   14.60    6.30
   6  -5  -1    9.60    5.70
   6  -5  -1    5.50    5.00
   6  -5  -1    3.80    4.80
  -6   5   1   -8.70    4.60
  -6   5   1   -1.10    4.60
  -6   5   1   -1.30    4.80
  -6   5   1    1.50    4.90
   5  -5  -1    8.20    3.90
   5  -5  -1    7.10    4.40
   5  -5  -1    3.00    3.80
   5  -5  -1    0.00    4.10
  -5   5   1   -3.20    3.40
  -5   5   1    1.60    3.40
  -5   5   1   -0.20    3.80
  -5   5   1    1.80    4.00
   4  -5  -1  158.28    7.00
   4  -5  -1  156.88    8.00
   4  -5  -1  154.48    7.80
   4  -5  -1  144.59    8.30
   4  -5  -1  156.28    8.10
  -4   5   1  146.49    6.50
  -4   5   1  142.79    7.10
  -4   5   1  162.88    7.40
  -4   5   1  163.88    7.30
  -4   5   1  163.38    8.00
   3  -5  -1   66.99    5.60
   3  -5  -1   73.99    5.90
   3  -5  -1   67.39    4.90
   3  -5  -1   78.99    5.00
   3  -5  -1   70.89    5.60
   3  -5  -1   70.49    5.30
  -3   5   1   75.99    6.20
  -3   5   1   61.29    4.90
  -3   5   1   79.79    5.10
  -3   5   1   77.19    5.30
  -3   5   1   75.29    4.40
  -3   5   1   73.39    5.20
   2  -5  -1   33.10    3.90
   2  -5  -1   34.70    3.40
   2  -5  -1   35.90    3.60
   2  -5  -1   45.90    4.60
   2  -5  -1   33.70    3.60
   2  -5  -1   33.80    3.10
  -2   5   1   33.20    3.40
  -2   5   1   32.10    3.30
  -2   5   1   37.50    3.80
  -2   5   1   32.80    4.20
  -2   5   1   30.80    3.70
  -2   5   1   33.70    3.60
   1  -5  -1    0.60    2.00
   1  -5  -1    1.50    1.80
   1  -5  -1   -1.40    2.10
   1  -5  -1    1.20    1.80
   1  -5  -1    3.00    1.20
   1  -5  -1    3.10    2.20
   1  -5  -1    2.30    2.30
  -1   5   1    1.40    1.80
  -1   5   1    0.60    1.60
  -1   5   1    2.00    2.50
  -1   5   1    0.20    1.80
  -1   5   1    3.50    1.70
  -1   5   1    1.00    1.90
   0  -5  -1  180.68    6.10
   0  -5  -1  173.98    4.70
   0  -5  -1  172.98    4.80
   0  -5  -1  184.18    6.60
   0  -5  -1  174.28    6.60
   0  -5  -1  177.38    6.10
   0  -5  -1  181.58    5.70
   0  -5  -1  177.18    4.60
   0   5   1  181.18    4.80
   0   5   1  177.18    8.40
   0   5   1  179.98    5.90
   0   5   1  176.78    5.00
   0   5   1  189.28    5.40
   0   5   1  171.28    6.30
   0   5   1  168.98    6.00
   0   5   1  179.68    5.80
  -1  -5  -1  171.08    5.60
  -1  -5  -1  164.88    5.90
  -1  -5  -1  166.38    5.40
  -1  -5  -1  155.28    5.80
  -1  -5  -1  166.48    4.70
   1   5   1  163.28    5.20
   1   5   1  168.48    4.90
   1   5   1  162.88    5.40
   1   5   1  162.88    4.90
   1   5   1  162.18    6.30
  -2  -5  -1  184.28    6.10
  -2  -5  -1  170.88    5.70
  -2  -5  -1  176.08    5.60
  -2  -5  -1  165.98    5.90
  -2  -5  -1  175.58    5.90
  -2  -5  -1  171.48    5.20
   2   5   1  169.78    5.60
   2   5   1  162.28    5.40
   2   5   1  181.08    5.40
   2   5   1  166.58    5.70
  -3  -5  -1   16.20    2.60
  -3  -5  -1   16.10    2.30
  -3  -5  -1   16.90    2.60
  -3  -5  -1   19.70    2.60
  -3  -5  -1   14.20    2.20
   3   5   1   16.40    2.30
   3   5   1   21.80    2.20
   3   5   1   18.80    2.50
   3   5   1   13.90    2.40
  -4  -5  -1  272.47    7.60
  -4  -5  -1  282.37    8.00
  -4  -5  -1  283.37    7.80
  -4  -5  -1  261.07    7.90
  -4  -5  -1  277.87    8.40
   4   5   1  267.77    8.20
   4   5   1  270.47    7.80
   4   5   1  276.77    8.60
  -5  -5  -1  168.88    6.70
  -5  -5  -1  159.68    6.40
  -5  -5  -1  171.38    7.00
   5   5   1  169.08    6.90
   5   5   1  164.68    7.60
  -6  -5  -1    3.30    3.60
  -6  -5  -1   11.60    3.00
   6   5   1    7.10    3.40
   6   5   1    5.00    4.10
  -7  -5  -1    1.60    4.30
  -7  -5  -1   -3.90    3.50
   7   5   1    1.90    4.10
   7   5   1    3.30    5.30
  -8  -5  -1    0.70    5.60
  -8  -5  -1   14.70    5.10
   8   5   1   15.30    5.40
   8   5   1   21.70    7.20
  -9  -5  -1  144.59   15.00
  -9  -5  -1  123.89   11.40
   9   5   1  136.89   12.00
   6  -6  -1    3.20    5.90
   6  -6  -1   -1.60    6.00
   6  -6  -1   -1.80    6.10
  -6   6   1    3.30    5.80
  -6   6   1   -1.90    5.50
  -6   6   1   -4.50    5.40
  -6   6   1   -1.30    5.50
   5  -6  -1    4.00    5.00
   5  -6  -1   -2.20    4.50
   5  -6  -1    0.60    5.20
  -5   6   1    4.50    5.00
  -5   6   1    5.20    4.60
  -5   6   1    1.90    4.40
  -5   6   1   -0.80    4.40
  -5   6   1   -1.30    4.20
   4  -6  -1   -8.50    3.90
   4  -6  -1   -1.00    3.70
   4  -6  -1    4.40    4.30
   4  -6  -1    4.50    4.30
  -4   6   1    3.10    3.80
  -4   6   1    2.70    3.20
  -4   6   1    3.30    3.60
  -4   6   1   -3.30    3.20
   3  -6  -1  177.58    8.80
   3  -6  -1  196.28    8.70
   3  -6  -1  189.28    7.80
   3  -6  -1  189.48    8.60
   3  -6  -1  170.48    7.50
  -3   6   1  200.18    9.60
  -3   6   1  189.78    7.00
  -3   6   1  190.48    7.50
  -3   6   1  181.28    8.00
  -3   6   1  181.28    7.70
   2  -6  -1  442.56   13.30
   2  -6  -1  475.95   12.10
   2  -6  -1  459.35   12.50
   2  -6  -1  495.35   12.90
   2  -6  -1  465.95   12.20
   2  -6  -1  466.15   13.30
  -2   6   1  468.95   12.70
  -2   6   1  463.15   11.60
  -2   6   1  454.95   11.90
  -2   6   1  469.65   13.20
  -2   6   1  470.65   12.30
  -2   6   1  467.55   12.00
   1  -6  -1  142.89    6.30
   1  -6  -1  139.69    6.80
   1  -6  -1  128.29    8.10
   1  -6  -1  147.69    6.80
   1  -6  -1  138.49    5.90
  -1   6   1  141.49    5.60
  -1   6   1  140.69    5.50
  -1   6   1  139.99    4.30
  -1   6   1  137.29    5.90
  -1   6   1  140.69    7.60
  -1   6   1  143.29    5.70
   0  -6  -1   54.89    2.80
   0  -6  -1   59.99    4.50
   0  -6  -1   58.99    4.50
   0  -6  -1   62.79    5.40
   0  -6  -1   49.50    4.00
   0   6   1   59.69    3.90
   0   6   1   55.79    3.20
   0   6   1   56.79    4.30
   0   6   1   52.29    4.10
   0   6   1   55.09    3.80
  -1  -6  -1   -1.40    1.60
  -1  -6  -1   -1.10    2.20
  -1  -6  -1    1.50    3.60
  -1  -6  -1    5.50    2.80
  -1  -6  -1    3.90    2.20
  -1  -6  -1    5.40    2.20
   1   6   1    3.70    1.80
   1   6   1    4.10    1.90
   1   6   1    3.90    1.90
   1   6   1   -2.80    3.40
   1   6   1    6.70    2.10
   1   6   1    0.00    1.80
  -2  -6  -1  281.37    9.10
  -2  -6  -1  259.07    8.40
  -2  -6  -1  269.77    7.50
  -2  -6  -1  278.47    7.90
  -2  -6  -1  293.67    9.00
  -2  -6  -1  270.07    8.40
   2   6   1  278.67    7.80
   2   6   1  268.87    8.40
   2   6   1  268.27    7.70
   2   6   1  276.37    9.20
   2   6   1  267.07    8.00
  -3  -6  -1   18.00    3.00
  -3  -6  -1   21.20    2.80
  -3  -6  -1   15.90    2.80
  -3  -6  -1   18.90    3.50
  -3  -6  -1   18.00    2.60
  -3  -6  -1   24.90    3.60
   3   6   1   18.40    3.00
   3   6   1   18.60    3.10
   3   6   1   19.90    2.90
   3   6   1   24.30    2.70
   3   6   1   21.30    3.40
  -4  -6  -1   23.60    3.10
  -4  -6  -1   20.20    2.90
  -4  -6  -1   22.80    3.60
  -4  -6  -1   24.60    3.70
   4   6   1   17.30    3.50
   4   6   1   22.60    3.00
   4   6   1   20.00    3.10
  -5  -6  -1    4.80    3.30
  -5  -6  -1    0.90    2.50
   5   6   1    6.20    3.60
   5   6   1    4.50    2.90
  -6  -6  -1   25.60    4.50
  -6  -6  -1   25.50    3.80
   6   6   1   29.50    5.30
   6   6   1   29.30    4.50
  -7  -6  -1   61.09    6.40
  -7  -6  -1   39.70    5.10
   7   6   1   44.30    7.10
   7   6   1   50.99    5.90
  -8  -6  -1    7.60    6.60
   8   6   1    1.40    7.30
   8   6   1    7.80    9.80
   5  -7  -1   -0.20    6.20
   5  -7  -1    8.80    5.60
  -5   7   1   18.40    5.40
  -5   7   1   13.00    5.40
  -5   7   1   -3.10    5.60
   4  -7  -1  120.09    9.00
   4  -7  -1  135.39   10.00
   4  -7  -1  147.29   10.30
  -4   7   1  143.29    8.70
  -4   7   1  141.69    8.50
  -4   7   1  132.19    9.20
  -4   7   1  130.59    8.80
  -4   7   1  159.48    9.70
   3  -7  -1   77.69    8.10
   3  -7  -1   63.49    6.80
   3  -7  -1   77.89    8.00
  -3   7   1   68.19    6.30
  -3   7   1   62.19    6.00
  -3   7   1   68.59    6.70
  -3   7   1   68.59    7.10
  -3   7   1   70.79    6.80
   2  -7  -1    8.90    4.10
   2  -7  -1    6.60    4.00
   2  -7  -1    2.60    3.50
   2  -7  -1   13.50    3.80
  -2   7   1   10.90    3.30
  -2   7   1    6.00    3.10
  -2   7   1   11.00    3.90
  -2   7   1    2.20    3.70
  -2   7   1   10.30    3.40
  -2   7   1    6.30    3.20
   1  -7  -1  122.29    6.40
   1  -7  -1  131.39    7.90
   1  -7  -1  123.69    6.70
   1  -7  -1  129.29    7.60
  -1   7   1  120.29    6.10
  -1   7   1  123.69    6.10
  -1   7   1  131.39    6.10
  -1   7   1  117.69    6.50
  -1   7   1  115.99    7.20
  -1   7   1  130.79    6.10
   0  -7  -1  735.63   18.50
   0  -7  -1  727.83   18.00
   0  -7  -1  737.73   17.70
   0  -7  -1  749.23   17.40
   0   7   1  741.83   16.90
   0   7   1  736.83   17.60
   0   7   1  727.13   17.20
   0   7   1  738.93   16.70
   0   7   1  720.93   17.60
  -1  -7  -1    3.40    2.80
  -1  -7  -1    2.50    2.10
  -1  -7  -1   -0.70    3.10
  -1  -7  -1    2.20    3.60
  -1  -7  -1    2.20    2.70
   1   7   1    3.60    2.60
   1   7   1   -1.00    2.50
   1   7   1   -1.10    2.20
   1   7   1    4.50    2.40
   1   7   1   -0.80    3.60
  -2  -7  -1   54.29    5.40
  -2  -7  -1   45.20    5.00
  -2  -7  -1   47.70    5.40
  -2  -7  -1   53.49    5.20
  -2  -7  -1   55.59    4.10
  -2  -7  -1   53.59    6.00
   2   7   1   51.99    4.70
   2   7   1   43.50    4.20
   2   7   1   49.99    4.70
   2   7   1   55.59    5.80
   2   7   1   48.10    5.50
   2   7   1   51.89    4.50
  -3  -7  -1   82.89    5.60
  -3  -7  -1   84.09    7.30
  -3  -7  -1   89.09    6.00
  -3  -7  -1   85.89    7.10
  -3  -7  -1   80.09    5.70
  -3  -7  -1   89.79    4.90
   3   7   1   92.89    5.40
   3   7   1   91.19    5.70
   3   7   1   79.69    7.20
   3   7   1   84.59    5.80
  -4  -7  -1   50.39    5.20
  -4  -7  -1   52.59    4.80
  -4  -7  -1   53.69    5.80
  -4  -7  -1   49.90    4.90
   4   7   1   48.80    5.20
   4   7   1   61.69    6.00
   4   7   1   45.30    4.40
   4   7   1   44.70    5.30
  -5  -7  -1  105.09    6.50
  -5  -7  -1   99.49    6.30
  -5  -7  -1  105.49    7.60
  -5  -7  -1  101.49    8.20
   5   7   1   94.59    8.00
   5   7   1  100.29    7.00
   5   7   1  107.89    6.50
  -6  -7  -1    8.90    4.70
  -6  -7  -1    1.30    3.50
   6   7   1   10.10    5.40
   6   7   1    7.20    4.10
   6   7   1   -0.60    3.50
  -7  -7  -1  149.19    9.10
  -7  -7  -1  172.38   11.00
   7   7   1  159.48   10.00
   7   7   1  150.68   11.90
  -8  -7  -1   12.70    6.00
   8   7   1   13.30    6.10
   8   7   1   10.20    9.60
   4  -8  -1    9.20    6.10
   4  -8  -1   19.30    6.90
   4  -8  -1    9.30    6.70
  -4   8   1   19.10    5.60
  -4   8   1   13.50    6.30
  -4   8   1   20.30    6.50
  -4   8   1   25.00    6.00
   3  -8  -1    5.40    5.60
   3  -8  -1    7.80    5.60
   3  -8  -1    6.20    5.30
  -3   8   1    5.00    4.30
  -3   8   1    1.60    4.70
  -3   8   1    3.20    4.20
  -3   8   1    2.40    4.40
  -3   8   1    6.10    5.20
   2  -8  -1   14.00    5.50
   2  -8  -1   16.30    4.60
   2  -8  -1   11.60    5.20
  -2   8   1    9.40    4.20
  -2   8   1   18.50    4.70
  -2   8   1   13.10    4.00
  -2   8   1   10.30    4.20
  -2   8   1   13.90    4.10
   1  -8  -1   15.50    4.20
   1  -8  -1   19.00    4.50
   1  -8  -1   24.30    5.10
   1  -8  -1   17.60    4.80
  -1   8   1   18.50    4.50
  -1   8   1   15.80    3.70
  -1   8   1   20.00    3.80
  -1   8   1   14.10    3.70
  -1   8   1   15.80    4.80
   0  -8  -1   40.50    5.10
   0  -8  -1   43.80    5.50
   0  -8  -1   44.10    4.40
   0  -8  -1   38.20    5.10
   0  -8  -1   45.20    5.90
   0   8   1   51.39    5.00
   0   8   1   46.80    5.50
   0   8   1   33.30    4.90
   0   8   1   38.90    4.20
   0   8   1   50.79    5.20
  -1  -8  -1   39.00    5.30
  -1  -8  -1   33.80    4.70
  -1  -8  -1   35.10    3.40
  -1  -8  -1   29.60    4.40
  -1  -8  -1   27.70    4.60
   1   8   1   24.40    4.00
   1   8   1   26.70    3.70
   1   8   1   30.00    3.50
   1   8   1   31.10    3.90
   1   8   1   32.60    4.90
  -2  -8  -1  635.44   15.10
  -2  -8  -1  623.24   16.60
  -2  -8  -1  616.94   16.00
  -2  -8  -1  656.63   17.10
  -2  -8  -1  618.44   16.40
   2   8   1  627.04   15.70
   2   8   1  641.54   17.00
   2   8   1  637.64   15.50
   2   8   1  637.64   16.20
  -3  -8  -1  446.96   13.90
  -3  -8  -1  454.95   13.40
  -3  -8  -1  463.15   13.60
  -3  -8  -1  438.46   12.70
  -3  -8  -1  456.45   12.10
   3   8   1  451.35   13.30
   3   8   1  472.45   13.70
   3   8   1  462.15   12.70
  -4  -8  -1   33.60    5.00
  -4  -8  -1   21.00    3.70
  -4  -8  -1   33.90    4.90
   4   8   1   28.00    4.30
   4   8   1   32.10    5.30
   4   8   1   26.70    4.70
  -5  -8  -1    7.20    4.20
  -5  -8  -1    3.40    3.60
  -5  -8  -1    8.10    4.70
   5   8   1   13.20    4.60
   5   8   1    7.60    5.00
   5   8   1    2.60    4.20
  -6  -8  -1   12.40    4.90
  -6  -8  -1   11.20    5.40
  -6  -8  -1   15.60    4.90
   6   8   1    7.90    6.00
   6   8   1   15.80    4.90
   6   8   1    9.80    4.60
  -7  -8  -1    1.40    5.30
   7   8   1    4.00    5.50
  -8  -8  -1   17.80    6.90
   8   8   1   -9.70    9.30
   8   8   1    1.50    6.90
   3  -9  -1   12.80    7.70
   3  -9  -1   12.50    7.40
  -3   9   1    5.00    6.70
  -3   9   1    9.30    5.90
  -3   9   1   12.00    6.30
  -3   9   1    8.70    5.50
   2  -9  -1    5.90    6.60
   2  -9  -1    8.00    6.20
   2  -9  -1    9.70    5.90
  -2   9   1    9.40    5.10
  -2   9   1   14.70    6.30
  -2   9   1    5.40    4.80
  -2   9   1    3.60    4.80
  -2   9   1    8.70    4.70
   1  -9  -1   12.50    6.40
   1  -9  -1   12.00    5.30
   1  -9  -1   25.90    6.10
  -1   9   1   24.00    5.90
  -1   9   1   28.80    4.90
  -1   9   1   28.40    4.80
  -1   9   1   19.00    4.80
   0  -9  -1    9.70    6.10
   0  -9  -1    3.90    5.10
   0  -9  -1   -1.50    5.50
   0  -9  -1    1.10    4.60
   0   9   1    5.60    5.40
   0   9   1    5.20    4.00
   0   9   1    7.70    4.30
   0   9   1    8.60    7.90
   0   9   1    3.60    4.20
  -1  -9  -1   58.49    6.20
  -1  -9  -1   45.00    4.20
  -1  -9  -1   57.49    7.00
  -1  -9  -1   52.79    6.30
  -1  -9  -1   64.69    6.60
   1   9   1   47.20    6.60
   1   9   1   52.69    5.10
   1   9   1   52.79    5.60
   1   9   1   52.29    5.70
   1   9   1   48.00    5.10
  -2  -9  -1   85.39    9.30
  -2  -9  -1   69.99    6.70
  -2  -9  -1   62.29    5.80
  -2  -9  -1   71.69    6.80
   2   9   1   68.69    7.20
   2   9   1   76.99    8.40
   2   9   1   65.89    7.10
  -3  -9  -1  483.35   15.40
  -3  -9  -1  506.45   13.60
  -3  -9  -1  490.05   15.00
  -3  -9  -1  491.65   15.60
   3   9   1  487.95   14.40
   3   9   1  498.55   15.20
   3   9   1  492.65   15.50
  -4  -9  -1   49.60    5.90
  -4  -9  -1   37.80    5.90
  -4  -9  -1   42.70    4.90
   4   9   1   47.10    5.70
   4   9   1   43.30    6.10
   4   9   1   42.60    6.20
  -5  -9  -1   -2.80    5.20
  -5  -9  -1   -1.10    4.10
  -5  -9  -1    2.20    5.70
   5   9   1   -0.10    6.00
   5   9   1    0.70    4.90
   5   9   1    0.20    4.90
  -6  -9  -1    0.40    5.60
  -6  -9  -1   -4.10    6.70
  -6  -9  -1   -3.00    4.80
   6   9   1    4.20    7.20
   6   9   1   -1.10    5.70
   6   9   1   -2.80    5.60
  -7  -9  -1    5.70    6.10
  -7  -9  -1    6.80    6.00
  -7  -9  -1    7.90    7.60
   7   9   1   -3.60    8.40
   7   9   1   -1.90    6.30
   7   9   1   -9.40    6.30
   2 -10  -1   90.29   11.10
   2 -10  -1   97.09    9.40
   2 -10  -1  106.69   10.70
  -2  10   1   77.79    9.50
  -2  10   1   86.99    7.90
  -2  10   1  102.89    9.60
  -2  10   1  102.69   11.10
   1 -10  -1   22.30    6.60
   1 -10  -1   28.50    8.40
  -1  10   1   20.20    7.40
  -1  10   1   23.10    6.20
  -1  10   1   12.50    5.40
  -1  10   1    5.80    5.20
   0 -10  -1    3.80    7.60
   0 -10  -1    8.80    8.00
   0 -10  -1    8.80    7.10
   0  10   1    1.30    7.00
   0  10   1   17.30    5.40
  -1 -10  -1   62.59    5.10
  -1 -10  -1   48.70    7.10
  -1 -10  -1   42.70    7.70
  -1 -10  -1   39.00   11.70
   1  10   1   48.20    6.00
   1  10   1   52.99   10.50
   1  10   1   47.10    8.40
   1  10   1   47.10    6.10
  -2 -10  -1   -0.90    4.00
  -2 -10  -1   -6.60    6.40
  -2 -10  -1    4.20    5.90
  -2 -10  -1  -10.40    9.90
   2  10   1    9.70    6.60
   2  10   1   -1.70    5.20
   2  10   1   -0.20    6.70
   2  10   1    6.30    5.40
  -3 -10  -1   27.40    4.90
  -3 -10  -1   31.80    8.10
  -3 -10  -1   40.90    6.80
  -3 -10  -1   31.10    7.50
   3  10   1   43.80    6.30
   3  10   1   46.10    7.70
  -4 -10  -1  149.49   11.60
  -4 -10  -1  140.89   11.00
  -4 -10  -1  119.99    9.00
   4  10   1  155.88   11.90
   4  10   1  150.78   12.10
   4  10   1  160.88   10.70
  -5 -10  -1   71.59    8.70
  -5 -10  -1   76.39    8.50
  -5 -10  -1   76.69    7.30
   5  10   1   83.99    8.30
   5  10   1   74.09    9.00
   5  10   1   79.49    9.40
  -6 -10  -1    5.10    7.80
  -6 -10  -1    7.80    6.70
  -6 -10  -1   -0.20    5.80
   6  10   1   -8.30    6.80
   6  10   1   -8.20    6.70
   6  10   1    1.30    8.20
  -1 -11  -1   28.00   10.90
  -1 -11  -1   42.40    8.60
   1  11   1   34.20    7.90
   1  11   1   51.49    7.60
  -2 -11  -1    6.30    8.20
  -2 -11  -1    9.60    7.40
  -2 -11  -1    9.80    5.10
  -2 -11  -1   -0.60    8.20
   2  11   1    2.90    6.90
   2  11   1    9.60    7.20
   2  11   1    8.20    9.40
  -3 -11  -1    1.00    5.50
  -3 -11  -1   14.60    7.50
  -3 -11  -1   16.70    8.20
   3  11   1   -9.00    8.80
   3  11   1    2.40    7.20
   3  11   1    3.00    7.10
   5  10  -2    9.00    7.10
   5  10  -2   14.10    8.30
   5  10  -2    2.70    7.80
  -5 -10   2   -0.90    6.90
  -5 -10   2   13.20    8.00
  -5 -10   2   11.30    5.60
   4  10  -2   12.40    7.80
   4  10  -2    2.30    7.80
   4  10  -2   31.00    7.70
  -4 -10   2    5.80    5.30
  -4 -10   2   11.90    7.00
  -4 -10   2   14.30    7.30
   3  10  -2   24.40    7.00
   3  10  -2   -1.20    7.40
   3  10  -2   12.30    6.90
   3  10  -2    4.10    7.60
  -3 -10   2   12.10    7.00
  -3 -10   2   10.90    5.20
  -3 -10   2   14.70    6.30
   2  10  -2   10.30    7.00
   2  10  -2   10.20    6.50
   2  10  -2    6.60    7.40
   2  10  -2    5.90    6.10
  -2 -10   2    0.90    6.70
  -2 -10   2    7.80    4.50
  -2 -10   2    0.60    6.60
   1  10  -2   27.80    8.50
   1  10  -2   24.20    7.00
   1  10  -2   37.10    8.20
   1  10  -2   20.50    6.40
  -1 -10   2   42.00    7.70
  -1 -10   2   31.50    7.40
  -1 -10   2   34.00    5.20
  -1 -10   2   44.70    7.80
   0  10  -2   12.30    6.60
   0  10  -2   -5.20    5.40
   0 -10   2   -0.90    6.20
   0 -10   2   13.50    7.10
  -1  10  -2   -5.00    6.20
  -1  10  -2   -7.00   10.10
  -1  10  -2    5.50    6.00
  -1  10  -2   -3.30    6.10
   1 -10   2    5.30    8.30
   1 -10   2    6.80    6.80
   1 -10   2   19.00   13.70
   6   9  -2   43.60    7.40
   6   9  -2   45.40    7.70
   6   9  -2   53.19    9.70
  -6  -9   2   54.79    7.10
  -6  -9   2   66.89    7.60
  -6  -9   2   45.60    8.10
   5   9  -2  190.38   11.50
   5   9  -2  174.28   11.70
   5   9  -2  172.88   13.10
  -5  -9   2  167.38   11.20
  -5  -9   2  170.08   11.10
   4   9  -2   14.80    6.10
   4   9  -2    8.50    5.40
   4   9  -2    9.00    5.70
  -4  -9   2   14.90    6.00
  -4  -9   2    8.20    5.60
  -4  -9   2    7.50    4.40
   3   9  -2   12.40    5.10
   3   9  -2    4.10    4.70
   3   9  -2    0.20    5.60
   3   9  -2    4.10    5.60
  -3  -9   2    8.70    5.40
  -3  -9   2    7.20    3.90
  -3  -9   2    2.40    5.10
   2   9  -2   83.69    8.30
   2   9  -2   72.79    7.70
   2   9  -2   91.39    9.60
   2   9  -2   81.49    6.90
  -2  -9   2   72.69    6.60
  -2  -9   2   75.59    7.20
  -2  -9   2   68.09    7.00
   1   9  -2   15.10    6.20
   1   9  -2   18.30    4.80
   1   9  -2   26.70    5.30
   1   9  -2   16.70    4.70
  -1  -9   2   16.20    5.80
  -1  -9   2   13.30    5.70
  -1  -9   2   15.00    5.30
  -1  -9   2   23.10    4.10
  -1  -9   2   15.50    5.60
   0   9  -2   26.30    4.90
   0   9  -2   13.40    6.00
   0   9  -2   16.60    7.00
   0   9  -2   20.00    5.10
   0  -9   2   24.80    4.10
   0  -9   2   22.80    5.80
   0  -9   2   21.50    6.50
   0  -9   2   24.50    6.70
   0  -9   2   17.50    5.40
  -1   9  -2   -5.90    4.60
  -1   9  -2   -8.80    5.60
  -1   9  -2    0.00    5.10
  -1   9  -2   -1.20    4.30
   1  -9   2    2.10    5.30
   1  -9   2    6.60    5.80
   1  -9   2    9.60    6.60
  -2   9  -2    5.80    5.00
  -2   9  -2   -4.10    4.70
  -2   9  -2    7.10    6.50
  -2   9  -2   -5.10    5.50
  -2   9  -2   -7.40    4.80
   2  -9   2    7.30    7.20
   2  -9   2    5.00    7.30
   2  -9   2   -5.80    6.30
  -3   9  -2    2.30    7.40
  -3   9  -2   -9.60   11.20
  -3   9  -2   -0.70    5.50
  -3   9  -2    4.00    5.80
  -3   9  -2   -0.60    5.80
   3  -9   2    5.20    6.80
   3  -9   2   13.20    7.80
   3  -9   2   23.00    7.40
   7   8  -2   31.60    6.60
   7   8  -2    6.40    8.10
  -7  -8   2   20.30    6.10
  -7  -8   2   30.70    8.50
   6   8  -2   25.50    8.40
  -6  -8   2   23.60    7.10
  -6  -8   2   20.10    8.60
   5   8  -2   -9.80    4.30
   5   8  -2    0.80    5.70
   5   8  -2   -1.20    4.90
  -5  -8   2   -0.90    4.00
  -5  -8   2   -5.20    4.90
  -5  -8   2    3.90    4.40
   4   8  -2   64.69    7.50
   4   8  -2   41.40    5.40
   4   8  -2   61.49    6.80
  -4  -8   2   51.19    5.00
  -4  -8   2   75.79    7.40
  -4  -8   2   53.69    6.20
   3   8  -2  101.89    7.80
   3   8  -2   90.89    7.00
   3   8  -2   84.79    8.00
  -3  -8   2   73.29    7.40
  -3  -8   2   81.99    6.10
  -3  -8   2   87.19    7.70
   2   8  -2   22.80    4.10
   2   8  -2   20.00    4.50
   2   8  -2   21.10    5.10
   2   8  -2   22.90    4.30
   2   8  -2   22.20    4.20
  -2  -8   2   21.10    4.00
  -2  -8   2   17.40    3.40
  -2  -8   2   23.80    4.40
  -2  -8   2   15.70    4.60
   1   8  -2  117.49    7.10
   1   8  -2  122.09    6.60
   1   8  -2  111.79    6.60
   1   8  -2  100.59    7.00
   1   8  -2  111.49    8.70
   1   8  -2  122.69    7.40
  -1  -8   2  117.19    7.70
  -1  -8   2  108.99    8.00
  -1  -8   2  112.29    7.50
  -1  -8   2  101.29    8.20
  -1  -8   2  113.19    5.90
   0   8  -2   18.40    5.80
   0   8  -2    3.90    4.30
   0   8  -2   11.20    3.80
   0   8  -2    6.90    3.50
   0   8  -2    0.80    3.20
   0  -8   2    3.00    2.80
   0  -8   2    1.60    4.20
   0  -8   2   -1.20    4.60
   0  -8   2   -3.30    3.90
   0  -8   2   12.00    5.20
  -1   8  -2   38.10    5.40
  -1   8  -2   37.50    4.50
  -1   8  -2   44.20    5.70
  -1   8  -2   45.60    5.10
  -1   8  -2   37.80    4.70
   1  -8   2   45.60    5.70
   1  -8   2   40.40    5.80
   1  -8   2   41.50    6.00
   1  -8   2   41.70    5.20
  -2   8  -2    4.90    5.00
  -2   8  -2   10.40    4.40
  -2   8  -2   11.30    4.40
  -2   8  -2    9.70    4.30
  -2   8  -2   15.00    4.00
   2  -8   2    7.50    4.90
   2  -8   2   20.30    5.40
   2  -8   2    8.70    5.30
  -3   8  -2   46.00    5.70
  -3   8  -2   39.90    5.40
  -3   8  -2   48.70    5.80
  -3   8  -2   32.80    6.10
  -3   8  -2   35.90    5.70
   3  -8   2   42.30    7.20
   3  -8   2   38.30    6.90
   3  -8   2   39.80    6.20
  -4   8  -2    2.10    5.50
  -4   8  -2    5.10    5.80
  -4   8  -2   -3.40    6.10
  -4   8  -2    5.40    6.20
  -4   8  -2    0.40    5.50
   4  -8   2   -4.30    6.80
   4  -8   2    7.00    6.80
   4  -8   2   17.30    6.80
   8   7  -2    9.70    9.60
   8   7  -2    7.10    6.90
  -8  -7   2   11.00    6.50
  -8  -7   2    7.50   12.10
   7   7  -2   -0.20    5.30
  -7  -7   2   -5.40    4.80
  -7  -7   2    0.60    6.50
   6   7  -2    0.90    5.90
   6   7  -2   -7.50    4.20
  -6  -7   2    3.50    3.90
  -6  -7   2   -6.00    3.80
  -6  -7   2    7.90    5.20
   5   7  -2   36.10    5.20
   5   7  -2   23.90    4.60
   5   7  -2   32.00    5.60
  -5  -7   2   32.50    5.50
  -5  -7   2   36.20    4.60
  -5  -7   2   30.90    4.40
   4   7  -2   54.49    5.70
   4   7  -2   51.29    6.10
   4   7  -2   64.99    6.00
  -4  -7   2   59.49    5.90
  -4  -7   2   60.99    5.40
  -4  -7   2   61.09    5.80
   3   7  -2   23.70    4.30
   3   7  -2   30.30    3.90
   3   7  -2   28.80    4.10
  -3  -7   2   27.10    4.90
  -3  -7   2   32.00    4.20
  -3  -7   2   27.30    3.90
  -3  -7   2   29.80    4.90
  -3  -7   2   31.00    3.50
   2   7  -2   90.09    5.90
   2   7  -2   82.19    5.70
   2   7  -2   88.99    8.40
   2   7  -2   95.39    5.50
   2   7  -2   83.39    6.40
   2   7  -2   83.89    5.80
  -2  -7   2   87.79    6.10
  -2  -7   2   79.69    6.70
  -2  -7   2   86.09    5.50
  -2  -7   2   86.09    5.00
  -2  -7   2   88.79    6.10
   1   7  -2  456.15   12.10
   1   7  -2  463.55   13.30
   1   7  -2  465.65   12.40
   1   7  -2  468.15   12.20
   1   7  -2  459.45   11.60
  -1  -7   2  455.85   11.40
  -1  -7   2  453.75   12.90
  -1  -7   2  461.05   12.70
  -1  -7   2  442.86   12.70
  -1  -7   2  446.46   12.40
   0   7  -2  213.88    8.60
   0   7  -2  214.88    7.30
   0   7  -2  228.18    8.30
   0   7  -2  214.88    7.90
   0   7  -2  220.98    7.90
   0   7  -2  219.38    6.80
   0  -7   2  204.98    8.50
   0  -7   2  208.88    8.30
   0  -7   2  212.28    8.50
   0  -7   2  206.68    8.60
   0  -7   2  218.08    6.90
  -1   7  -2   12.20    3.30
  -1   7  -2    5.30    3.60
  -1   7  -2   12.40    3.00
  -1   7  -2   16.20    3.20
  -1   7  -2   14.00    3.90
   1  -7   2   12.40    3.90
   1  -7   2   14.70    2.50
   1  -7   2    8.70    3.60
   1  -7   2    3.40    3.30
   1  -7   2    5.20    4.00
  -2   7  -2   15.00    3.40
  -2   7  -2   21.10    3.50
  -2   7  -2   19.80    3.70
  -2   7  -2   16.20    4.20
  -2   7  -2   16.30    3.60
  -2   7  -2   13.50    4.20
   2  -7   2   22.70    4.40
   2  -7   2   20.00    4.40
   2  -7   2   19.80    4.60
   2  -7   2   14.30    4.10
  -3   7  -2   66.99    6.70
  -3   7  -2   79.59    7.00
  -3   7  -2   74.19    7.50
  -3   7  -2   67.69    7.00
  -3   7  -2   64.09    6.90
   3  -7   2   63.89    6.60
   3  -7   2   70.99    7.20
   3  -7   2   65.99    6.90
  -4   7  -2   19.60    5.30
  -4   7  -2   18.90    4.70
  -4   7  -2   23.40    5.10
  -4   7  -2   18.20    5.10
  -4   7  -2   29.60    5.10
   4  -7   2   22.50    6.00
   4  -7   2   25.80    5.30
   4  -7   2   28.60    6.20
  -5   7  -2   11.30    5.70
  -5   7  -2    4.00    7.20
  -5   7  -2    9.00    6.20
  -5   7  -2    6.90    6.70
  -5   7  -2   13.00    5.30
   5  -7   2    4.50    6.00
   5  -7   2    8.80    6.40
   5  -7   2   13.50    6.30
   8   6  -2   20.00    6.60
   8   6  -2    0.60    8.60
  -8  -6   2    5.10    8.00
  -8  -6   2   11.00    5.70
  -8  -6   2    5.20    5.60
   7   6  -2   46.20    6.10
   7   6  -2   47.70    8.00
  -7  -6   2   57.49    6.20
  -7  -6   2   47.60    7.10
   6   6  -2   15.50    5.60
   6   6  -2   13.70    4.40
  -6  -6   2   21.80    5.10
  -6  -6   2   11.00    3.90
   5   6  -2    7.50    3.30
   5   6  -2   10.80    3.10
   5   6  -2    3.60    4.40
  -5  -6   2    6.80    3.90
  -5  -6   2   12.50    3.20
  -5  -6   2    2.90    3.00
   4   6  -2   58.89    5.10
   4   6  -2   66.79    5.00
   4   6  -2   76.39    6.30
  -4  -6   2   69.29    5.90
  -4  -6   2   66.79    5.70
  -4  -6   2   60.89    4.70
  -4  -6   2   65.39    5.00
   3   6  -2  300.67    9.60
   3   6  -2  295.57    9.30
   3   6  -2  308.17    8.70
   3   6  -2  303.47    9.30
   3   6  -2  295.77    9.00
  -3  -6   2  316.17    8.70
  -3  -6   2  288.67    8.60
  -3  -6   2  307.77    9.50
  -3  -6   2  284.77    8.90
  -3  -6   2  314.77    9.60
   2   6  -2  275.67    7.80
   2   6  -2  250.47    8.20
   2   6  -2  260.97    9.10
   2   6  -2  252.97    8.10
   2   6  -2  265.27    8.60
   2   6  -2  265.27    7.90
  -2  -6   2  266.57    7.80
  -2  -6   2  264.47    7.60
  -2  -6   2  256.17    8.30
  -2  -6   2  255.77    8.40
  -2  -6   2  259.37    8.80
   1   6  -2   35.60    4.00
   1   6  -2   41.10    3.80
   1   6  -2   36.20    3.30
   1   6  -2   44.30    3.80
   1   6  -2   44.90    4.50
   1   6  -2   38.00    3.80
  -1  -6   2   36.80    3.80
  -1  -6   2   42.20    3.40
  -1  -6   2   41.90    4.20
  -1  -6   2   42.10    4.30
  -1  -6   2   37.40    3.90
  -1  -6   2   39.70    4.50
   0   6  -2   72.29    4.40
   0   6  -2   78.39    4.50
   0   6  -2   74.19    4.30
   0   6  -2   69.89    3.50
   0   6  -2   71.99    4.50
   0   6  -2   71.19    4.90
   0  -6   2   77.19    4.70
   0  -6   2   78.69    4.90
   0  -6   2   66.19    4.90
   0  -6   2   68.69    5.20
  -1   6  -2 1325.27   27.80
  -1   6  -2 1291.97   26.80
  -1   6  -2 1313.47   27.00
  -1   6  -2 1331.37   26.40
  -1   6  -2 1278.37   26.90
   1  -6   2 1279.37   27.40
   1  -6   2 1261.57   29.80
   1  -6   2 1302.87   27.80
   1  -6   2 1289.27   28.00
  -2   6  -2  303.17    8.70
  -2   6  -2  291.67    8.60
  -2   6  -2  292.57    8.80
  -2   6  -2  298.47    9.70
  -2   6  -2  297.97    9.40
  -2   6  -2  281.97    8.90
  -2   6  -2  267.87   10.50
   2  -6   2  285.07   10.10
   2  -6   2  292.67    9.10
   2  -6   2  289.07    9.40
   2  -6   2  283.37    9.90
   2  -6   2  314.87   10.30
  -3   6  -2    8.50    3.50
  -3   6  -2   10.50    3.10
  -3   6  -2    3.80    3.10
  -3   6  -2    4.30    3.00
  -3   6  -2    7.00    3.20
  -3   6  -2   -3.40    4.20
   3  -6   2    4.90    3.50
   3  -6   2   -1.40    3.40
   3  -6   2    4.40    3.70
  -4   6  -2   19.70    4.50
  -4   6  -2   20.70    4.20
  -4   6  -2   20.00    4.40
  -4   6  -2   26.90    4.70
  -4   6  -2   24.60    4.10
   4  -6   2   29.50    4.70
   4  -6   2   23.10    5.00
   4  -6   2   19.20    4.60
  -5   6  -2   -0.80    4.10
  -5   6  -2   -0.30    4.80
  -5   6  -2   -1.00    4.50
  -5   6  -2   -7.60    4.90
  -5   6  -2   -0.30    4.30
   5  -6   2    2.30    4.90
   5  -6   2    5.30    5.10
   5  -6   2   -2.10    4.60
  -6   6  -2  113.19   10.70
  -6   6  -2  118.59    9.70
  -6   6  -2  113.19   10.50
  -6   6  -2   97.89    9.50
   6  -6   2  115.49   10.90
   6  -6   2  103.69   11.20
   6  -6   2  124.69   10.60
   8   5  -2   17.30    8.20
  -8  -5   2   22.10    6.90
  -8  -5   2   13.90    7.00
  -8  -5   2   24.00    5.50
   7   5  -2    8.90    4.60
   7   5  -2   11.40    6.20
  -7  -5   2    2.90    4.00
  -7  -5   2    4.40    5.10
   6   5  -2    6.80    3.50
   6   5  -2   11.30    4.80
  -6  -5   2   10.20    3.10
  -6  -5   2   12.80    4.20
   5   5  -2   18.10    4.10
   5   5  -2   13.70    3.20
  -5  -5   2   19.50    3.50
  -5  -5   2   18.00    3.10
   4   5  -2   67.79    5.60
   4   5  -2   83.29    4.90
   4   5  -2   73.19    4.50
   4   5  -2   80.69    4.40
  -4  -5   2   74.39    4.30
  -4  -5   2   79.89    5.40
  -4  -5   2   67.69    4.80
  -4  -5   2   76.89    4.40
   3   5  -2    5.10    2.20
   3   5  -2    7.70    2.30
   3   5  -2    5.70    2.40
   3   5  -2    7.10    2.30
   3   5  -2    5.60    2.70
  -3  -5   2    6.80    2.40
  -3  -5   2    5.10    2.00
  -3  -5   2    7.80    2.70
  -3  -5   2    1.50    2.00
   2   5  -2   35.40    3.70
   2   5  -2   38.90    3.40
   2   5  -2   37.00    3.10
  -2  -5   2   32.90    3.10
  -2  -5   2   36.20    3.60
  -2  -5   2   35.10    3.00
   1   5  -2  173.88    6.30
   1   5  -2  181.48    5.40
   1   5  -2  177.28    5.80
   1   5  -2  170.68    6.00
   1   5  -2  173.58    5.70
   1   5  -2  183.48    6.60
   1   5  -2  191.98    5.40
   1   5  -2  183.88    5.90
  -1  -5   2  185.88    6.50
  -1  -5   2  179.98    5.80
  -1  -5   2  174.78    6.30
  -1  -5   2  172.18    5.80
  -1  -5   2  173.68    5.70
  -1  -5   2  172.18    5.30
   0   5  -2  369.46    9.20
   0   5  -2  376.36    9.10
   0   5  -2  366.56    9.00
   0   5  -2  364.36    9.70
   0   5  -2  357.96    9.30
   0   5  -2  371.46    8.40
   0  -5   2  376.46    9.60
   0  -5   2  351.36    8.10
   0  -5   2  368.06    9.80
   0  -5   2  358.76    8.50
   0  -5   2  361.36    9.40
   0  -5   2  370.86    9.70
  -1   5  -2   26.80    3.00
  -1   5  -2   28.80    2.70
  -1   5  -2   26.90    2.60
  -1   5  -2   27.70    3.00
  -1   5  -2   30.00    2.90
  -1   5  -2   30.80    3.10
  -1   5  -2   33.90    3.60
  -1   5  -2   30.10    3.40
   1  -5   2   31.60    3.30
   1  -5   2   29.30    3.50
   1  -5   2   29.60    3.40
   1  -5   2   24.00    3.20
   1  -5   2   22.50    3.00
   1  -5   2   25.80    2.30
  -2   5  -2  810.82   18.00
  -2   5  -2  796.92   17.70
  -2   5  -2  830.22   17.30
  -2   5  -2  805.72   18.10
  -2   5  -2  792.62   17.40
  -2   5  -2  790.42   17.80
  -2   5  -2  771.52   17.40
   2  -5   2  776.92   17.50
   2  -5   2  789.02   18.60
   2  -5   2  783.82   18.10
   2  -5   2  791.52   18.40
   2  -5   2  803.12   18.10
  -3   5  -2   51.59    4.40
  -3   5  -2   50.29    4.70
  -3   5  -2   55.59    4.70
  -3   5  -2   57.39    4.30
  -3   5  -2   70.19    6.60
  -3   5  -2   50.89    4.60
   3  -5   2   51.49    5.10
   3  -5   2   48.90    5.20
   3  -5   2   51.99    4.90
   3  -5   2   52.19    4.90
  -4   5  -2   72.19    5.50
  -4   5  -2   74.09    5.70
  -4   5  -2   67.69    5.60
  -4   5  -2   70.79    5.10
  -4   5  -2   65.79    7.10
  -4   5  -2   70.09    5.60
   4  -5   2   66.49    6.10
   4  -5   2   65.69    5.90
   4  -5   2   72.29    6.10
  -5   5  -2   75.39    6.80
  -5   5  -2   70.59    6.60
  -5   5  -2   77.89    6.60
  -5   5  -2   82.89    7.00
  -5   5  -2   80.99    7.10
   5  -5   2   68.19    7.10
   5  -5   2   66.29    7.30
   5  -5   2   70.99    7.20
  -6   5  -2   37.70    5.50
  -6   5  -2   33.80    5.70
  -6   5  -2   32.60    4.90
  -6   5  -2   34.80    5.80
  -6   5  -2   45.80    5.50
   6  -5   2   31.10    5.80
   6  -5   2   28.80    5.50
   6  -5   2   42.50    6.40
  -7   5  -2    9.70    5.70
  -7   5  -2    1.20    6.30
  -7   5  -2   -8.10    5.80
   7  -5   2    7.10    6.70
   7  -5   2   -9.00    6.30
   9   4  -2   11.60    9.30
  -9  -4   2    6.80    6.20
  -9  -4   2   14.80    6.40
   8   4  -2   74.59    9.60
  -8  -4   2   68.59    6.40
  -8  -4   2   59.39    6.60
   7   4  -2   74.59    7.90
   7   4  -2   77.69    7.50
  -7  -4   2   74.79    6.70
  -7  -4   2   82.19    6.70
  -7  -4   2   73.59    6.70
   6   4  -2   80.79    6.20
   6   4  -2   77.39    7.90
  -6  -4   2  101.59    6.90
  -6  -4   2   78.69    5.60
   5   4  -2   49.00    4.70
   5   4  -2   50.89    5.00
  -5  -4   2   57.19    5.30
  -5  -4   2   45.80    4.10
   4   4  -2   17.20    3.60
   4   4  -2   19.60    3.30
   4   4  -2   16.70    2.70
  -4  -4   2   21.80    2.90
  -4  -4   2   11.00    2.30
   3   4  -2  856.11   18.50
   3   4  -2  846.12   18.10
   3   4  -2  844.52   18.80
   3   4  -2  856.81   18.00
   3   4  -2  856.71   18.70
  -3  -4   2  867.01   18.40
  -3  -4   2  840.02   18.10
  -3  -4   2  850.71   17.90
  -3  -4   2  873.11   17.80
   2   4  -2  627.84   13.60
   2   4  -2  610.44   13.50
   2   4  -2  600.24   13.20
   2   4  -2  607.24   13.90
   2   4  -2  647.74   14.40
   2   4  -2  620.14   13.70
  -2  -4   2  620.54   13.40
  -2  -4   2  608.24   13.70
  -2  -4   2  612.14   13.40
  -2  -4   2  610.64   13.50
  -2  -4   2  605.34   12.90
  -2  -4   2  627.94   13.20
   1   4  -2   23.40    2.20
   1   4  -2   25.40    2.00
   1   4  -2   23.60    2.50
   1   4  -2   20.80    2.10
   1   4  -2   18.70    2.60
   1   4  -2   23.90    2.40
   1   4  -2   24.60    2.40
   1   4  -2   20.50    2.00
  -1  -4   2   21.70    2.20
  -1  -4   2   28.10    2.30
  -1  -4   2   27.00    2.40
  -1  -4   2   21.30    1.90
  -1  -4   2   22.70    2.30
  -1  -4   2   21.70    2.00
  -1  -4   2   21.90    2.30
  -1  -4   2   22.00    2.40
   0   4  -2    4.10    1.40
   0   4  -2    0.00    1.00
   0   4  -2    1.50    1.20
   0   4  -2    3.90    1.90
   0   4  -2    0.90    1.10
   0   4  -2    1.80    0.90
   0   4  -2    0.30    2.00
   0   4  -2    0.40    1.90
   0   4  -2    1.10    1.20
   0   4  -2   -0.50    1.40
   0  -4   2    1.40    1.00
   0  -4   2    1.60    0.90
   0  -4   2    1.20    1.40
   0  -4   2    3.80    1.60
   0  -4   2    1.10    1.60
   0  -4   2    1.30    1.40
   0  -4   2   -0.90    1.30
   0  -4   2   -2.70    1.80
  -1   4  -2    2.00    1.30
  -1   4  -2    0.40    1.20
  -1   4  -2    4.10    1.20
  -1   4  -2    4.10    1.50
  -1   4  -2    1.70    1.50
  -1   4  -2    0.90    1.20
  -1   4  -2    2.10    1.60
  -1   4  -2   -1.10    1.80
   1  -4   2   -0.10    1.50
   1  -4   2    1.40    1.60
   1  -4   2    2.50    1.50
   1  -4   2    1.90    1.70
   1  -4   2    2.00    1.60
   1  -4   2    0.00    0.90
  -2   4  -2   19.00    2.30
  -2   4  -2   26.60    3.10
  -2   4  -2   19.80    2.40
  -2   4  -2   22.70    2.20
  -2   4  -2   19.50    2.60
  -2   4  -2   20.40    2.50
  -2   4  -2   18.20    2.40
   2  -4   2   22.00    2.60
   2  -4   2   20.40    2.80
   2  -4   2   21.20    2.40
   2  -4   2   21.80    2.90
  -3   4  -2   74.89    4.40
  -3   4  -2   72.69    4.40
  -3   4  -2   75.89    4.30
  -3   4  -2   81.09    4.90
  -3   4  -2   67.59    4.40
  -3   4  -2   72.69    4.50
  -3   4  -2   67.99    4.30
   3  -4   2   79.79    4.30
   3  -4   2   78.29    4.90
   3  -4   2   76.89    4.30
   3  -4   2   69.99    4.80
   3  -4   2   71.19    4.60
  -4   4  -2    4.80    2.40
  -4   4  -2    4.50    2.50
  -4   4  -2    3.10    2.40
  -4   4  -2   -1.70    2.80
  -4   4  -2    2.80    2.60
  -4   4  -2   -0.40    2.40
   4  -4   2    3.60    2.90
   4  -4   2    1.40    2.70
   4  -4   2    3.80    2.70
  -5   4  -2   18.30    3.70
  -5   4  -2   15.10    3.70
  -5   4  -2   18.50    3.40
  -5   4  -2   15.80    3.60
  -5   4  -2   13.50    3.70
   5  -4   2   12.60    3.40
   5  -4   2   10.20    4.00
   5  -4   2   14.90    3.80
  -6   4  -2   75.19    8.00
  -6   4  -2   86.09    6.60
  -6   4  -2   69.59    7.10
  -6   4  -2   68.49    7.20
   6  -4   2   72.19    7.10
   6  -4   2   67.69    6.20
  -7   4  -2   -1.90    4.80
  -7   4  -2    7.10    5.80
  -7   4  -2   -0.20    5.30
   7  -4   2    1.20    5.70
   7  -4   2   -6.20    5.50
  -9  -3   2   -5.50    6.00
  -9  -3   2    5.40    5.90
  -9  -3   2   -8.50    8.30
   8   3  -2   17.50    7.60
  -8  -3   2   20.70    5.10
  -8  -3   2   23.50    5.10
   7   3  -2   -4.80    5.20
  -7  -3   2    0.70    3.40
  -7  -3   2    9.80    3.80
   6   3  -2   33.00    4.10
   6   3  -2   38.70    5.20
   6   3  -2   32.90    5.30
  -6  -3   2   35.10    3.70
   5   3  -2   90.69    7.40
   5   3  -2   89.99    6.20
   5   3  -2   80.09    4.90
  -5  -3   2   91.09    4.70
   4   3  -2  402.06   10.20
   4   3  -2  390.06   10.80
  -4  -3   2  377.76    9.70
  -4  -3   2  384.66    9.60
   3   3  -2  416.46   10.50
   3   3  -2  434.96    9.60
   3   3  -2  431.36   10.30
   3   3  -2  420.76   10.60
  -3  -3   2  423.46    9.90
  -3  -3   2  434.66    9.90
  -3  -3   2  428.66    9.90
   2   3  -2  197.78    4.90
   2   3  -2  194.78    5.50
   2   3  -2  196.88    5.30
   2   3  -2  195.08    5.40
   2   3  -2  191.48    5.30
   2   3  -2  193.18    5.60
   2   3  -2  187.88    5.10
  -2  -3   2  186.08    5.30
  -2  -3   2  194.98    5.30
  -2  -3   2  196.48    5.10
  -2  -3   2  195.68    5.00
  -2  -3   2  188.88    5.10
  -2  -3   2  189.58    5.00
  -2  -3   2  186.68    5.30
   1   3  -2    0.90    0.80
   1   3  -2    1.10    1.30
   1   3  -2    1.00    0.90
   1   3  -2    0.90    1.30
   1   3  -2    2.10    1.00
   1   3  -2    3.50    1.00
   1   3  -2    1.30    1.20
   1   3  -2    2.60    1.00
   1   3  -2    1.30    0.80
   1   3  -2    3.00    1.00
  -1  -3   2    2.50    0.90
  -1  -3   2   -0.90    1.10
  -1  -3   2    1.30    1.00
  -1  -3   2    2.80    1.10
  -1  -3   2    3.90    1.10
  -1  -3   2    1.50    1.00
  -1  -3   2    2.40    1.20
  -1  -3   2    2.30    0.80
  -1  -3   2    1.70    1.00
  -1  -3   2    1.00    1.00
   0   3  -2  160.78    4.00
   0   3  -2  151.08    4.50
   0   3  -2  153.48    4.50
   0   3  -2  152.48    4.50
   0   3  -2  155.38    4.50
   0   3  -2  144.69    4.00
   0   3  -2  145.09    4.60
   0   3  -2  148.49    4.10
   0   3  -2  147.89    3.70
   0   3  -2  144.49    4.30
   0   3  -2  145.29    4.00
   0  -3   2  149.09    3.70
   0  -3   2  148.89    4.40
   0  -3   2  151.78    4.40
   0  -3   2  146.29    4.10
   0  -3   2  148.59    3.80
   0  -3   2  144.29    4.10
   0  -3   2  150.08    4.00
   0  -3   2  151.08    4.50
   0  -3   2  151.58    4.40
   0  -3   2  142.19    4.20
   0  -3   2  148.39    4.40
  -1   3  -2 1298.47   26.10
  -1   3  -2 1349.86   26.60
  -1   3  -2 1369.36   26.60
  -1   3  -2 1309.97   26.20
  -1   3  -2 1339.77   25.90
  -1   3  -2 1315.27   26.60
  -1   3  -2 1325.87   26.00
  -1   3  -2 1369.96   27.00
  -1   3  -2 1337.67   26.40
  -1   3  -2 1352.56   25.60
  -1   3  -2 1337.57   26.50
  -1   3  -2 1317.77   26.70
   1  -3   2 1304.77   26.40
   1  -3   2 1364.66   26.50
   1  -3   2 1331.57   26.50
   1  -3   2 1338.47   26.40
   1  -3   2 1340.87   26.80
   1  -3   2 1373.46   26.90
   1  -3   2 1283.37   26.60
   1  -3   2 1338.87   25.90
   1  -3   2 1336.07   25.60
  -2   3  -2  307.97    7.70
  -2   3  -2  319.67    7.80
  -2   3  -2  311.97    7.70
  -2   3  -2  315.67    7.30
  -2   3  -2  311.47    7.80
  -2   3  -2  326.97    7.80
  -2   3  -2  308.97    7.80
   2  -3   2  324.87    7.90
   2  -3   2  311.97    7.90
   2  -3   2  317.27    7.90
   2  -3   2  312.37    8.40
   2  -3   2  303.87    8.00
  -3   3  -2  112.89    4.60
  -3   3  -2  118.49    4.50
  -3   3  -2  115.39    4.50
  -3   3  -2  114.69    4.70
  -3   3  -2  117.79    3.90
  -3   3  -2  121.99    4.80
   3  -3   2  116.89    4.80
   3  -3   2  103.19    5.40
   3  -3   2  121.69    5.30
  -4   3  -2    3.30    2.10
  -4   3  -2    0.90    2.30
  -4   3  -2    4.30    2.00
  -4   3  -2    3.30    2.00
  -4   3  -2    1.80    2.30
   4  -3   2    1.00    2.10
   4  -3   2    1.20    2.30
   4  -3   2   -2.60    2.40
   4  -3   2    1.60    2.00
  -5   3  -2  101.49    5.60
  -5   3  -2   93.09    5.50
  -5   3  -2   79.49    5.70
  -5   3  -2   93.09    6.00
   5  -3   2  103.79    5.80
   5  -3   2   92.89    6.20
  -6   3  -2  252.97    9.70
  -6   3  -2  273.17   10.00
  -6   3  -2  281.47   10.00
   6  -3   2  258.27   10.50
   6  -3   2  273.67    9.80
  -7   3  -2    9.30    5.10
  -7   3  -2    6.20    4.60
  -7   3  -2    8.30    5.10
   7  -3   2   14.20    5.30
   7  -3   2   26.70    5.70
  -8   3  -2   32.60    6.20
  -8   3  -2   28.80    7.30
  -8   3  -2   37.40    6.60
   8  -3   2   33.70    6.80
   8  -3   2   35.10    7.00
   9   2  -2   18.70    9.50
  -9  -2   2    2.50    5.70
  -9  -2   2    7.10   10.70
  -9  -2   2   -2.20    6.80
  -9  -2   2   -1.40    8.30
  -9  -2   2    6.60    6.60
  -9  -2   2    7.30    6.20
   8   2  -2    2.00    6.80
   8   2  -2   13.20    5.80
  -8  -2   2    9.80    4.70
  -8  -2   2    3.10    4.20
  -8  -2   2   14.40    6.10
   7   2  -2   16.90    5.70
   7   2  -2   15.50    4.40
   7   2  -2   20.30    5.70
  -7  -2   2   19.00    3.80
  -7  -2   2   18.00    3.80
  -7  -2   2   12.00    3.50
   6   2  -2   26.90    4.90
   6   2  -2   20.90    4.00
   6   2  -2   33.30    5.00
  -6  -2   2   30.50    3.50
  -6  -2   2   24.90    3.20
  -6  -2   2   23.40    3.40
   5   2  -2  478.65   12.00
   5   2  -2  465.45   13.20
   5   2  -2  466.85   13.30
   5   2  -2  475.85   13.60
   5   2  -2  471.05   12.10
  -5  -2   2  476.15   11.40
  -5  -2   2  480.25   11.40
   4   2  -2  613.64   14.50
   4   2  -2  616.64   13.50
   4   2  -2  575.44   14.80
   4   2  -2  613.44   14.80
  -4  -2   2  611.24   13.40
  -4  -2   2  614.94   13.80
   3   2  -2    6.30    1.30
   3   2  -2    6.50    1.70
   3   2  -2    2.10    1.60
   3   2  -2    6.00    1.80
  -3  -2   2    0.80    1.90
  -3  -2   2    6.00    1.30
  -3  -2   2    4.20    1.40
  -3  -2   2    3.60    1.10
   2   2  -2    0.50    1.10
   2   2  -2    0.30    1.10
   2   2  -2   -0.90    1.20
   2   2  -2    0.40    0.70
   2   2  -2   -1.40    0.70
   2   2  -2   -0.90    0.80
   2   2  -2   -0.60    0.90
   2   2  -2   -1.00    0.90
  -2  -2   2    0.00    0.90
  -2  -2   2    0.50    1.30
  -2  -2   2    0.50    1.10
  -2  -2   2   -0.70    0.70
  -2  -2   2   -0.50    0.70
  -2  -2   2   -0.10    1.10
  -2  -2   2   -0.20    1.00
   1   2  -2  514.55   10.70
   1   2  -2  543.15   10.60
   1   2  -2  500.85   10.60
   1   2  -2  515.05   10.60
   1   2  -2  519.35   10.50
   1   2  -2  506.15   10.70
   1   2  -2  518.85   10.60
   1   2  -2  500.25   10.70
   1   2  -2  502.45   10.60
  -1  -2   2  520.95   10.60
  -1  -2   2  475.05   10.90
  -1  -2   2  520.95   10.50
  -1  -2   2  511.15   10.70
  -1  -2   2  517.95   10.50
  -1  -2   2  516.95   10.50
  -1  -2   2  523.45   10.60
  -1  -2   2  506.25   10.60
  -1  -2   2  517.65   10.60
  -1  -2   2  516.25   10.60
   0   2  -2 1313.57   25.60
   0   2  -2 1345.07   25.80
   0   2  -2 1343.37   25.80
   0   2  -2 1316.07   25.50
   0   2  -2 1309.97   25.90
   0   2  -2 1338.47   25.30
   0   2  -2 1304.67   25.60
   0   2  -2 1314.27   25.70
   0   2  -2 1323.97   25.30
   0   2  -2 1340.67   26.30
   0   2  -2 1365.16   25.50
   0  -2   2 1362.76   26.30
   0  -2   2 1351.36   25.30
   0  -2   2 1308.97   25.60
   0  -2   2 1318.07   25.40
   0  -2   2 1312.27   25.80
   0  -2   2 1316.37   25.80
   0  -2   2 1335.07   25.90
   0  -2   2 1370.66   25.50
   0  -2   2 1354.26   25.50
   0  -2   2 1320.47   25.50
   0  -2   2 1372.76   26.20
  -1   2  -2  239.68    5.70
  -1   2  -2  240.18    5.90
  -1   2  -2  242.48    5.70
  -1   2  -2  236.58    5.70
  -1   2  -2  240.58    5.80
  -1   2  -2  238.88    5.80
  -1   2  -2  236.48    5.50
  -1   2  -2  237.28    6.00
  -1   2  -2  241.88    5.20
  -1   2  -2  234.58    5.60
  -1   2  -2  243.88    5.30
  -1   2  -2  233.88    5.50
   1  -2   2  233.98    5.90
   1  -2   2  238.88    5.80
   1  -2   2  237.18    5.60
   1  -2   2  244.88    5.30
   1  -2   2  237.88    5.70
   1  -2   2  243.68    5.80
   1  -2   2  241.58    5.80
   1  -2   2  240.98    5.80
   1  -2   2  241.48    5.20
   1  -2   2  244.18    5.70
  -2   2  -2  530.95   12.30
  -2   2  -2  537.65   11.70
  -2   2  -2  530.25   11.70
  -2   2  -2  553.24   11.60
  -2   2  -2  534.45   12.20
  -2   2  -2  560.84   11.60
  -2   2  -2  563.74   11.50
  -2   2  -2  540.75   11.80
  -2   2  -2  555.24   11.80
  -2   2  -2  544.15   11.10
  -2   2  -2  539.95   11.50
   2  -2   2  549.45   11.90
   2  -2   2  546.55   11.70
   2  -2   2  562.64   11.40
   2  -2   2  554.24   12.10
   2  -2   2  545.35   12.20
   2  -2   2  549.85   11.80
  -3   2  -2   27.10    2.20
  -3   2  -2   26.60    2.80
  -3   2  -2   27.70    2.10
  -3   2  -2   26.90    2.30
  -3   2  -2   26.00    2.20
  -3   2  -2   24.90    2.60
   3  -2   2   25.00    2.50
   3  -2   2   28.00    2.50
   3  -2   2   22.10    2.60
  -4   2  -2  296.77    7.60
  -4   2  -2  306.47    8.60
  -4   2  -2  297.17    8.30
  -4   2  -2  294.17    8.40
   4  -2   2  288.47    8.80
   4  -2   2  299.37    8.20
  -5   2  -2   91.19    5.50
  -5   2  -2   93.19    5.50
   5  -2   2  102.09    5.90
   5  -2   2  103.09    5.60
  -6   2  -2   -0.10    3.20
  -6   2  -2    5.00    3.50
  -6   2  -2   -4.90    2.80
   6  -2   2   -2.20    3.30
   6  -2   2   -0.70    3.10
  -7   2  -2  248.08   10.70
  -7   2  -2  249.78   10.10
   7  -2   2  250.27   10.20
   7  -2   2  251.17   10.80
  -8   2  -2   72.99    8.60
  -8   2  -2   83.69    8.40
   8  -2   2   91.09   10.00
  -9  -1   2  567.74   20.90
  -9  -1   2  557.64   17.60
  -9  -1   2  546.35   16.40
  -9  -1   2  526.65   21.80
  -9  -1   2  557.24   17.00
   8   1  -2    3.20    6.70
   8   1  -2    3.40    5.60
   8   1  -2    1.90    4.70
  -8  -1   2    1.20    4.30
  -8  -1   2   11.80    7.00
  -8  -1   2    2.60    4.40
   7   1  -2   39.90    6.50
   7   1  -2   43.80    4.50
   7   1  -2   28.60    6.90
   7   1  -2   53.49    5.90
  -7  -1   2   48.90    4.30
  -7  -1   2   55.09    4.70
  -7  -1   2   57.59    6.10
   6   1  -2    1.50    2.90
   6   1  -2   -4.40    3.90
   6   1  -2    0.00    3.50
   6   1  -2    6.00    4.70
   6   1  -2    2.10    4.10
  -6  -1   2    4.80    2.50
  -6  -1   2    0.50    2.40
   5   1  -2   13.20    3.10
   5   1  -2   16.90    4.00
   5   1  -2   11.70    2.10
   5   1  -2    2.00    3.20
   5   1  -2    8.70    3.60
  -5  -1   2    9.90    2.20
   4   1  -2   27.40    3.30
   4   1  -2   20.20    2.10
   4   1  -2   25.90    2.80
   4   1  -2   26.70    3.20
   4   1  -2   22.80    3.30
  -4  -1   2   27.90    2.30
  -4  -1   2   27.20    3.10
  -4  -1   2   22.30    2.40
   3   1  -2  198.78    5.70
   3   1  -2  202.78    6.00
   3   1  -2  204.08    4.90
   3   1  -2  206.28    5.50
   3   1  -2  200.58    6.30
   3   1  -2  201.78    6.20
  -3  -1   2  214.48    6.10
  -3  -1   2  185.68    6.20
  -3  -1   2  201.08    5.20
  -3  -1   2  203.38    5.10
  -3  -1   2  195.88    6.40
  -3  -1   2  202.08    5.50
  -3  -1   2  194.58    6.00
   2   1  -2 1305.47   25.70
   2   1  -2 1311.67   26.20
   2   1  -2 1258.47   26.00
   2   1  -2 1281.97   26.10
   2   1  -2 1292.97   25.70
  -2  -1   2 1370.06   26.00
  -2  -1   2 1331.47   25.70
  -2  -1   2 1327.07   26.00
  -2  -1   2 1362.16   25.40
  -2  -1   2 1334.47   25.90
  -2  -1   2 1304.77   25.40
  -2  -1   2 1348.67   25.70
   1   1  -2  447.26    9.40
   1   1  -2  480.45    9.40
   1   1  -2  467.75    9.50
   1   1  -2  456.65    9.70
   1   1  -2  476.95    9.20
   1   1  -2  455.85    9.30
   1   1  -2  451.15    9.70
   1   1  -2  459.35    9.60
  -1  -1   2  478.05    9.40
  -1  -1   2  471.65    9.50
  -1  -1   2  469.55    9.50
  -1  -1   2  457.35    9.20
  -1  -1   2  463.15    9.20
  -1  -1   2  465.55    9.30
  -1  -1   2  463.65    9.30
  -1  -1   2  466.15    9.60
   0   1  -2   95.09    2.50
   0   1  -2   95.39    2.40
   0   1  -2   97.89    2.30
   0   1  -2   96.69    2.60
   0   1  -2   93.79    2.60
   0   1  -2   93.89    2.50
   0   1  -2  101.29    2.50
   0   1  -2  100.59    2.60
   0   1  -2   94.89    2.50
   0   1  -2   99.49    2.40
   0  -1   2   99.99    2.40
   0  -1   2   96.49    2.30
   0  -1   2   98.49    2.60
   0  -1   2   99.09    2.60
   0  -1   2   97.39    2.40
   0  -1   2   98.09    2.40
   0  -1   2   94.39    2.50
   0  -1   2   98.79    2.30
   0  -1   2   97.39    2.60
   0  -1   2   99.89    2.50
  -1   1  -2 1368.76   26.80
  -1   1  -2 1419.46   26.90
  -1   1  -2 1366.06   26.80
  -1   1  -2 1446.76   27.10
  -1   1  -2 1359.96   26.80
  -1   1  -2 1429.06   26.90
  -1   1  -2 1475.75   26.80
  -1   1  -2 1404.16   26.90
  -1   1  -2 1388.26   26.70
  -1   1  -2 1408.16   26.80
   1  -1   2 1431.66   26.90
   1  -1   2 1437.76   26.80
   1  -1   2 1427.66   26.70
   1  -1   2 1410.16   27.00
   1  -1   2 1418.76   26.60
   1  -1   2 1422.66   26.90
   1  -1   2 1381.26   26.90
   1  -1   2 1362.76   27.00
  -2   1  -2   54.59    2.60
  -2   1  -2   54.79    2.20
  -2   1  -2   52.79    2.10
  -2   1  -2   49.20    2.10
  -2   1  -2   49.70    2.60
  -2   1  -2   55.49    1.80
  -2   1  -2   51.89    2.30
   2  -1   2   56.09    2.20
   2  -1   2   52.59    2.50
   2  -1   2   49.80    2.30
   2  -1   2   54.09    2.40
   2  -1   2   53.09    1.80
  -3   1  -2  166.38    5.00
  -3   1  -2  176.18    6.00
  -3   1  -2  170.28    5.00
  -3   1  -2  174.28    5.10
  -3   1  -2  174.08    5.00
   3  -1   2  173.48    4.40
   3  -1   2  171.88    5.20
   3  -1   2  175.78    5.00
   3  -1   2  173.08    5.30
  -4   1  -2  121.19    5.90
  -4   1  -2  144.69    4.50
   4  -1   2  134.19    5.60
   4  -1   2  145.79    4.90
   4  -1   2  133.19    5.40
   4  -1   2  140.39    4.10
  -5   1  -2  386.66   10.30
  -5   1  -2  388.66    8.80
  -5   1  -2  394.56    9.80
  -5   1  -2  388.76   10.60
   5  -1   2  365.86    9.00
   5  -1   2  378.66   10.60
   5  -1   2  400.66   10.30
  -6   1  -2    1.70    3.00
  -6   1  -2    3.70    2.90
  -6   1  -2    6.10    3.30
   6  -1   2    0.50    3.10
   6  -1   2    5.00    3.00
  -7   1  -2    7.30    4.00
  -7   1  -2    1.70    4.10
   7  -1   2   -2.00    3.90
   7  -1   2    2.10    3.10
  -8   1  -2    1.50    5.00
  -8   1  -2   -1.70    5.40
   8  -1   2   16.00    5.50
   8  -1   2    4.60    5.60
  -9   1  -2    4.20    6.80
  -9   1  -2    0.60    6.20
   9  -1   2    2.00    7.30
   9  -1   2    0.10    6.30
   9   0  -2  122.19   11.30
   9   0  -2  111.09   10.40
  -9   0   2   99.39   10.20
  -9   0   2  104.29   10.20
  -9   0   2  107.19   10.60
   8   0  -2    2.40    5.10
   8   0  -2    0.00    5.90
  -8   0   2    5.20    6.10
  -8   0   2   14.70    4.70
  -8   0   2   18.30    6.30
   7   0  -2   68.89    7.50
   7   0  -2   60.99    6.50
   7   0  -2   73.69    6.60
  -7   0   2   62.79    6.00
  -7   0   2   75.99    6.70
  -7   0   2   72.39    5.90
  -7   0   2   77.29    7.00
   6   0  -2   56.79    5.10
   6   0  -2   56.09    6.30
   6   0  -2   46.80    5.60
   6   0  -2   59.79    5.40
  -6   0   2   54.59    5.40
  -6   0   2   59.69    4.40
  -6   0   2   50.19    4.70
  -6   0   2   60.39    6.40
   5   0  -2    1.00    2.00
   5   0  -2    4.10    2.80
   5   0  -2    0.80    3.50
   5   0  -2    6.70    3.40
  -5   0   2    3.20    2.90
  -5   0   2    3.30    1.70
  -5   0   2    6.20    1.90
   4   0  -2 2806.92   54.39
   4   0  -2 2745.03   54.89
   4   0  -2 2793.32   53.39
   4   0  -2 2783.32   54.99
  -4   0   2 2822.12   53.09
  -4   0   2 2733.13   53.79
  -4   0   2 2735.83   52.69
   3   0  -2 1104.69   22.90
   3   0  -2 1103.59   22.10
   3   0  -2 1090.59   23.10
   3   0  -2 1109.69   23.30
   3   0  -2 1087.89   22.90
  -3   0   2 1141.49   21.70
  -3   0   2 1134.09   22.20
  -3   0   2 1088.09   23.30
  -3   0   2 1123.69   23.20
  -3   0   2 1126.99   21.70
  -3   0   2 1184.08   22.50
  -3   0   2 1134.39   22.10
  -3   0   2 1051.69   23.10
  -3   0   2 1109.19   22.90
   2   0  -2 3137.29   60.29
   2   0  -2 3147.69   60.29
   2   0  -2 3097.39   60.29
   2   0  -2 3135.99   60.49
   2   0  -2 3095.19   59.59
  -2   0   2 3076.09   59.29
  -2   0   2 3287.17   60.49
  -2   0   2 3198.18   59.69
  -2   0   2 3181.98   59.29
  -2   0   2 3124.19   59.59
  -2   0   2 3219.88   60.29
  -2   0   2 3281.17   60.29
  -2   0   2 3251.87   60.19
  -2   0   2 3227.98   59.69
   1   0  -2 2140.99   39.70
   1   0  -2 2042.90   39.90
   1   0  -2 2068.69   39.80
   1   0  -2 2025.80   39.80
   1   0  -2 2137.09   39.20
   1   0  -2 2071.19   39.80
  -1   0   2 2162.38   40.20
  -1   0   2 2148.29   40.30
  -1   0   2 2160.48   39.30
  -1   0   2 2065.09   39.40
  -1   0   2 2102.29   39.80
  -1   0   2 2063.99   39.20
   0   0  -2 2159.38   40.30
   0   0  -2 2149.39   40.30
   0   0  -2 2161.88   40.40
   0   0  -2 2181.08   40.30
   0   0  -2 2156.28   40.10
   0   0  -2 2158.18   40.30
   0   0  -2 2167.48   40.20
   0   0  -2 2188.28   40.30
   0   0  -2 2151.88   40.10
   0   0   2 2059.39   40.80
   0   0   2 2144.59   40.20
   0   0   2 2226.78   40.20
   0   0   2 2148.19   40.20
   0   0   2 2046.10   40.20
   0   0   2 2224.38   40.30
   0   0   2 2145.69   40.30
   0   0   2 2219.08   40.30
   0   0   2 2164.48   40.40
  -1   0  -2   83.39    2.10
  -1   0  -2   81.49    1.80
  -1   0  -2   78.19    2.00
  -1   0  -2   82.39    2.10
  -1   0  -2   84.29    2.20
  -1   0  -2   81.99    2.10
  -1   0  -2   84.99    2.20
   1   0   2   83.09    2.10
   1   0   2   81.99    2.10
   1   0   2   82.09    1.80
   1   0   2   78.79    2.00
   1   0   2   79.29    2.20
   1   0   2   78.39    2.20
   1   0   2   83.99    2.10
  -2   0  -2  688.83   13.90
  -2   0  -2  715.43   14.20
  -2   0  -2  700.73   14.20
  -2   0  -2  706.83   14.00
  -2   0  -2  694.03   13.70
  -2   0  -2  709.83   14.20
  -2   0  -2  703.33   13.50
  -2   0  -2  701.23   13.90
   2   0   2  693.53   14.00
   2   0   2  687.93   14.10
   2   0   2  687.03   13.50
   2   0   2  684.23   13.80
  -3   0  -2  871.51   17.60
  -3   0  -2  882.01   17.70
  -3   0  -2  875.11   17.60
  -3   0  -2  867.21   18.10
  -3   0  -2  863.21   18.00
  -3   0  -2  868.51   18.20
  -3   0  -2  885.61   17.00
   3   0   2  861.01   17.80
   3   0   2  866.71   17.60
   3   0   2  838.72   17.20
   3   0   2  852.81   17.00
   3   0   2  881.01   17.90
  -4   0  -2  111.79    4.60
  -4   0  -2  121.79    3.70
  -4   0  -2  118.69    4.10
   4   0   2  115.79    4.30
   4   0   2  121.29    3.70
   4   0   2  122.49    4.50
   4   0   2  113.09    3.70
   4   0   2  124.49    4.70
  -5   0  -2    9.60    2.40
  -5   0  -2    9.30    2.60
   5   0   2    6.20    1.60
   5   0   2   11.30    2.40
   5   0   2    9.40    2.40
   5   0   2   14.80    2.10
   5   0   2    8.80    2.70
  -6   0  -2  340.47   10.10
  -6   0  -2  337.47    9.70
  -6   0  -2  300.27   11.20
   6   0   2  326.17    9.90
   6   0   2  326.87    8.90
   6   0   2  328.47    9.70
  -7   0  -2   53.29    5.10
  -7   0  -2   47.50    5.30
  -7   0  -2   51.39    4.90
   7   0   2   48.60    5.10
   7   0   2   45.90    5.00
   7   0   2   45.70    4.80
  -8   0  -2    1.50    4.90
  -8   0  -2   14.90    4.30
  -8   0  -2   20.60    5.60
   8   0   2   16.10    5.40
   8   0   2   15.10    4.00
   8   0   2    7.10    5.00
  -9   0  -2   23.90    6.50
  -9   0  -2   20.00    6.00
  -9   0  -2    5.40    5.60
   9   0   2   10.90    6.70
   9   0   2    6.90    7.70
   8  -1  -2   31.50    6.20
   8  -1  -2   28.80    7.20
  -8   1   2   29.50    7.10
  -8   1   2   28.40    5.00
  -8   1   2   17.50    6.70
  -8   1   2   36.30    6.80
   7  -1  -2  142.99    8.40
   7  -1  -2  146.79    9.90
  -7   1   2  139.09    9.50
  -7   1   2  143.89   10.20
  -7   1   2  157.78    6.90
  -7   1   2  154.18    9.20
   6  -1  -2   91.79    7.40
   6  -1  -2   84.89    8.10
   6  -1  -2   96.19    6.30
  -6   1   2   86.59    7.60
  -6   1   2   83.99    6.70
  -6   1   2   85.19    5.10
   5  -1  -2   19.80    3.10
   5  -1  -2   15.80    3.40
   5  -1  -2   16.00    3.80
  -5   1   2   19.40    3.20
  -5   1   2   14.90    3.60
  -5   1   2   18.10    2.30
   4  -1  -2  109.39    6.20
   4  -1  -2  121.49    5.80
   4  -1  -2  117.99    4.80
  -4   1   2  112.09    5.70
  -4   1   2  115.29    3.80
   3  -1  -2  171.98    6.10
   3  -1  -2  170.18    5.80
   3  -1  -2  181.58    5.20
   3  -1  -2  168.08    6.10
  -3   1   2  181.78    4.80
  -3   1   2  175.18    5.70
  -3   1   2  179.48    4.50
  -3   1   2  179.38    5.30
   2  -1  -2    8.90    1.00
   2  -1  -2    8.10    1.40
   2  -1  -2    5.80    1.50
   2  -1  -2    9.50    1.20
   2  -1  -2    5.90    1.60
  -2   1   2   11.90    1.60
  -2   1   2   11.50    1.80
  -2   1   2    8.30    1.60
  -2   1   2    8.90    0.90
  -2   1   2    6.00    1.80
  -2   1   2   11.10    1.90
  -2   1   2   12.50    1.60
   1  -1  -2 2025.30   39.90
   1  -1  -2 2013.60   40.00
   1  -1  -2 2089.09   39.90
   1  -1  -2 2064.69   40.00
   1  -1  -2 2178.48   39.70
   1  -1  -2 2046.50   39.70
  -1   1   2 2143.09   40.10
  -1   1   2 2027.30   39.50
  -1   1   2 2184.78   40.10
  -1   1   2 2082.79   39.70
  -1   1   2 2133.09   40.00
  -1   1   2 2230.48   40.60
  -1   1   2 2045.70   39.30
   0  -1  -2 3817.92   71.49
   0  -1  -2 3877.01   71.39
   0  -1  -2 3748.62   71.39
   0  -1  -2 3757.72   71.59
   0  -1  -2 3909.61   71.29
   0  -1  -2 3773.32   71.39
   0  -1  -2 3884.31   71.49
   0  -1  -2 3788.72   71.69
   0   1   2 3793.62   71.39
   0   1   2 3805.92   71.39
   0   1   2 3876.41   71.69
   0   1   2 3976.70   71.49
   0   1   2 3890.01   71.39
   0   1   2 3929.81   71.59
   0   1   2 3810.12   70.99
   0   1   2 3780.22   71.49
  -1  -1  -2  131.69    3.10
  -1  -1  -2  128.89    3.10
  -1  -1  -2  131.99    3.10
  -1  -1  -2  128.89    3.10
  -1  -1  -2  133.59    2.90
  -1  -1  -2  125.49    3.00
   1   1   2  129.29    2.90
   1   1   2  121.49    3.10
   1   1   2  131.89    3.10
   1   1   2  127.09    3.00
   1   1   2  124.09    2.90
   1   1   2  134.99    3.00
   1   1   2  126.49    3.10
  -2  -1  -2 2012.30   37.30
  -2  -1  -2 1968.70   36.90
  -2  -1  -2 2025.30   37.30
  -2  -1  -2 1857.81   37.20
  -2  -1  -2 1977.60   37.50
  -2  -1  -2 2011.80   37.20
  -2  -1  -2 1974.80   37.00
   2   1   2 1935.61   37.20
   2   1   2 1963.00   37.10
   2   1   2 1904.81   37.30
  -3  -1  -2   24.60    2.30
  -3  -1  -2   26.40    2.00
  -3  -1  -2   27.90    2.30
  -3  -1  -2   25.90    1.70
  -3  -1  -2   24.90    1.70
  -3  -1  -2   19.70    2.10
  -3  -1  -2   24.70    1.90
   3   1   2   20.20    1.80
   3   1   2   21.90    2.00
   3   1   2   24.80    1.60
   3   1   2   27.50    1.80
   3   1   2   25.50    1.80
  -4  -1  -2   29.20    2.50
  -4  -1  -2   24.70    3.20
  -4  -1  -2   25.90    3.60
  -4  -1  -2   25.20    2.50
  -4  -1  -2   24.50    2.20
   4   1   2   22.80    2.20
   4   1   2   24.40    2.30
   4   1   2   26.50    2.20
   4   1   2   21.60    2.10
   4   1   2   20.40    2.00
   4   1   2   27.80    2.70
  -5  -1  -2   -0.10    2.20
   5   1   2    0.70    2.00
   5   1   2   -1.90    1.80
   5   1   2   -0.60    1.80
   5   1   2    2.60    1.70
  -6  -1  -2   13.80    3.30
  -6  -1  -2   13.20    2.90
  -6  -1  -2    8.50    3.30
   6   1   2   12.20    2.90
   6   1   2   10.70    2.90
   6   1   2   11.10    2.60
   6   1   2    6.60    2.60
  -7  -1  -2  162.48    7.40
  -7  -1  -2  157.98    8.80
  -7  -1  -2  169.58    8.20
  -7  -1  -2  159.68    6.90
   7   1   2  148.99    7.70
   7   1   2  149.99    7.40
   7   1   2  153.08    6.90
  -8  -1  -2   -0.60    3.70
  -8  -1  -2    1.40    4.30
  -8  -1  -2    5.00    4.30
  -8  -1  -2   -3.00    5.20
  -8  -1  -2   -4.20    4.50
   8   1   2    2.40    4.50
   8   1   2   -1.40    4.50
   8   1   2    7.90    4.10
  -9  -1  -2   11.10    6.00
  -9  -1  -2   11.80    7.30
  -9  -1  -2   26.20    6.30
  -9  -1  -2    9.80    5.40
   8  -2  -2    4.50    6.70
   8  -2  -2    6.30    6.20
  -8   2   2    5.70    7.40
  -8   2   2    2.30    4.90
  -8   2   2   -5.40    6.40
  -8   2   2   -7.20    6.50
   7  -2  -2   15.70    5.50
   7  -2  -2   18.50    5.90
  -7   2   2   24.00    5.70
  -7   2   2   16.50    5.30
  -7   2   2   31.10    4.00
  -7   2   2   20.70    5.20
   6  -2  -2   33.70    5.20
   6  -2  -2   33.30    4.70
  -6   2   2   36.80    4.80
  -6   2   2   34.90    4.90
  -6   2   2   36.60    3.50
  -6   2   2   33.00    4.60
   5  -2  -2    8.30    3.30
   5  -2  -2    9.30    2.90
  -5   2   2    8.30    3.20
  -5   2   2   13.40    2.10
  -5   2   2   10.40    3.10
  -5   2   2   11.30    3.30
   4  -2  -2   -2.50    2.40
   4  -2  -2   -3.60    2.00
   4  -2  -2    0.20    2.70
  -4   2   2   -4.20    1.90
  -4   2   2    1.90    2.20
  -4   2   2    1.20    1.20
  -4   2   2   -2.00    2.50
   3  -2  -2  349.57    9.70
   3  -2  -2  358.16    7.80
   3  -2  -2  348.67    9.80
   3  -2  -2  344.97    9.10
  -3   2   2  347.27    8.70
  -3   2   2  350.16    9.20
  -3   2   2  349.37    7.60
   2  -2  -2  453.65   10.70
   2  -2  -2  461.65   10.30
   2  -2  -2  438.26   10.20
   2  -2  -2  438.26   10.50
   2  -2  -2  468.25    9.70
   2  -2  -2  472.25    9.30
   2  -2  -2  448.26   10.60
  -2   2   2  455.95    9.20
  -2   2   2  445.36   10.70
  -2   2   2  452.35    9.70
  -2   2   2  436.26   10.80
  -2   2   2  456.15   10.20
  -2   2   2  440.26    9.90
  -2   2   2  453.55   10.00
  -2   2   2  458.85   11.10
  -2   2   2  446.96   10.90
   1  -2  -2  454.15   10.20
   1  -2  -2  469.75    9.50
   1  -2  -2  449.16   10.30
   1  -2  -2  458.95   10.20
   1  -2  -2  462.55   10.20
   1  -2  -2  475.55    9.90
   1  -2  -2  463.15   10.00
   1  -2  -2  477.85    9.60
   1  -2  -2  472.35    9.90
  -1   2   2  483.05   10.50
  -1   2   2  460.65   10.30
  -1   2   2  452.65    9.80
  -1   2   2  462.15   10.10
  -1   2   2  452.95    9.90
  -1   2   2  465.55    9.70
  -1   2   2  465.85    9.90
  -1   2   2  455.25   10.20
  -1   2   2  467.45    9.30
   0  -2  -2  242.58    5.30
   0  -2  -2  231.28    5.80
   0  -2  -2  241.78    5.40
   0  -2  -2  233.38    5.50
   0  -2  -2  229.58    5.70
   0  -2  -2  261.57    6.10
   0  -2  -2  230.08    5.20
   0  -2  -2  233.58    5.40
   0   2   2  236.48    5.90
   0   2   2  233.78    5.00
   0   2   2  235.58    6.20
   0   2   2  229.48    5.40
   0   2   2  234.88    5.60
   0   2   2  247.58    5.60
   0   2   2  233.88    5.20
   0   2   2  242.38    5.50
  -1  -2  -2   10.50    1.20
  -1  -2  -2   11.70    1.20
  -1  -2  -2    9.30    1.00
  -1  -2  -2   10.40    1.10
  -1  -2  -2   11.70    1.00
  -1  -2  -2   11.10    1.20
  -1  -2  -2   11.40    1.00
  -1  -2  -2   10.80    1.00
   1   2   2   10.20    1.00
   1   2   2   11.80    1.10
   1   2   2    9.30    1.10
   1   2   2   11.20    0.90
   1   2   2   11.20    0.90
   1   2   2   12.30    1.40
   1   2   2    9.80    1.10
  -3  -2  -2  898.31   18.20
  -3  -2  -2  893.21   18.40
  -3  -2  -2  933.81   18.10
  -3  -2  -2  888.01   18.10
  -3  -2  -2  932.41   18.00
  -3  -2  -2  884.41   18.20
  -3  -2  -2  914.21   18.10
   3   2   2  892.91   18.20
   3   2   2  892.91   18.20
   3   2   2  868.81   18.60
  -4  -2  -2  277.07    7.20
  -4  -2  -2  261.27    7.30
  -4  -2  -2  261.97    6.80
  -4  -2  -2  272.17    6.40
   4   2   2  268.37    7.30
   4   2   2  266.97    7.00
   4   2   2  270.67    7.00
   4   2   2  263.37    7.00
  -5  -2  -2    7.50    1.80
   5   2   2    6.30    2.10
   5   2   2   10.60    2.70
   5   2   2    6.30    1.90
   5   2   2    5.80    2.00
  -6  -2  -2    0.50    2.40
  -6  -2  -2    1.00    2.50
   6   2   2    2.90    2.50
   6   2   2   -2.50    3.50
   6   2   2    3.20    2.40
   6   2   2    5.80    2.60
  -7  -2  -2   28.80    4.20
  -7  -2  -2   20.30    3.70
  -7  -2  -2   22.80    4.30
   7   2   2   31.40    4.30
   7   2   2   32.10    5.30
   7   2   2   29.80    4.00
  -8  -2  -2   60.59    5.80
  -8  -2  -2   50.39    5.30
  -8  -2  -2   59.99    5.80
  -8  -2  -2   63.99    7.50
  -8  -2  -2   61.39    5.70
  -8  -2  -2   63.59    6.80
  -9  -2  -2   27.10    6.50
  -9  -2  -2   22.90    7.60
  -9  -2  -2   21.80    6.10
  -9  -2  -2   25.50    6.10
  -9  -2  -2   14.20    6.10
   8  -3  -2   14.30    7.50
   8  -3  -2   15.80    7.30
  -8   3   2    5.40    7.10
  -8   3   2   24.90    8.60
  -8   3   2   21.80    7.20
   7  -3  -2  129.39   11.10
   7  -3  -2  131.99    9.50
  -7   3   2  110.59    9.60
  -7   3   2  113.69   10.30
  -7   3   2  124.69   11.20
   6  -3  -2   60.19    6.50
   6  -3  -2   67.79    7.00
  -6   3   2   68.29    7.10
  -6   3   2   72.19    7.30
  -6   3   2   64.39    6.00
   5  -3  -2  139.59    7.80
   5  -3  -2  128.89    6.80
  -5   3   2  129.59    7.40
  -5   3   2  135.09    7.30
  -5   3   2  138.09    6.80
   4  -3  -2    6.90    3.00
   4  -3  -2    6.20    2.70
  -4   3   2    8.70    2.20
  -4   3   2    4.90    2.60
  -4   3   2    7.50    2.70
  -4   3   2    8.20    2.80
   3  -3  -2   50.19    2.50
   3  -3  -2   53.19    4.30
   3  -3  -2   47.60    2.90
   3  -3  -2   57.49    3.10
   3  -3  -2   44.80    4.10
  -3   3   2   55.39    4.00
  -3   3   2   52.59    4.10
  -3   3   2   52.39    3.60
   2  -3  -2   84.19    3.90
   2  -3  -2   76.59    3.30
   2  -3  -2   84.89    3.30
   2  -3  -2   89.39    4.10
   2  -3  -2   82.09    4.10
   2  -3  -2   83.79    2.60
  -2   3   2   84.19    3.90
  -2   3   2   87.29    3.60
  -2   3   2   90.79    3.50
  -2   3   2   85.69    2.50
  -2   3   2   82.49    3.60
  -2   3   2   88.19    3.40
  -2   3   2   87.59    3.80
   1  -3  -2  298.97    7.40
   1  -3  -2  290.67    7.80
   1  -3  -2  288.97    7.60
   1  -3  -2  309.07    6.40
   1  -3  -2  301.27    7.10
   1  -3  -2  301.87    7.20
   1  -3  -2  304.07    7.50
   1  -3  -2  298.67    7.20
   1  -3  -2  291.07    7.30
   1  -3  -2  303.37    6.90
  -1   3   2  293.47    6.30
  -1   3   2  293.17    7.60
  -1   3   2  288.37    7.10
  -1   3   2  301.27    7.30
  -1   3   2  292.47    7.00
  -1   3   2  287.67    7.30
  -1   3   2  307.87    7.70
  -1   3   2  284.77    6.90
  -1   3   2  285.57    8.00
  -1   3   2  288.67    7.00
  -1   3   2  300.37    6.90
  -1   3   2  286.27    7.60
   0  -3  -2  892.41   18.70
   0  -3  -2  900.51   19.10
   0  -3  -2  882.51   18.10
   0  -3  -2  922.01   18.10
   0  -3  -2  911.61   18.30
   0  -3  -2  918.51   18.40
   0  -3  -2  924.51   18.00
   0  -3  -2  932.01   17.60
   0  -3  -2  908.91   18.50
   0   3   2  894.01   18.00
   0   3   2  888.71   17.60
   0   3   2  916.51   18.90
   0   3   2  901.61   18.40
   0   3   2  897.31   17.90
   0   3   2  904.31   18.80
   0   3   2  917.01   18.40
   0   3   2  903.31   19.00
   0   3   2  925.21   18.20
  -1  -3  -2   72.39    2.90
  -1  -3  -2   75.39    3.00
  -1  -3  -2   76.19    2.40
  -1  -3  -2   71.09    2.70
  -1  -3  -2   76.09    2.70
  -1  -3  -2   73.49    3.00
  -1  -3  -2   72.79    2.50
  -1  -3  -2   73.59    2.70
  -1  -3  -2   74.29    2.40
   1   3   2   73.29    2.70
   1   3   2   75.09    2.80
   1   3   2   78.49    3.00
   1   3   2   71.69    2.60
   1   3   2   70.39    2.40
   1   3   2   74.49    2.40
   1   3   2   73.59    3.10
   1   3   2   70.89    2.90
   1   3   2   73.29    2.40
  -2  -3  -2  200.38    5.20
  -2  -3  -2  206.08    5.00
  -2  -3  -2  199.38    5.00
  -2  -3  -2  199.28    5.30
  -2  -3  -2  191.98    5.10
  -2  -3  -2  200.78    5.10
  -2  -3  -2  203.58    5.30
   2   3   2  205.78    5.10
   2   3   2  196.48    5.10
   2   3   2  201.78    5.30
   2   3   2  203.68    5.10
   2   3   2  196.58    5.00
   2   3   2  201.88    5.10
   2   3   2  199.28    5.00
  -3  -3  -2  885.41   18.20
  -3  -3  -2  895.01   18.50
  -3  -3  -2  907.41   18.10
   3   3   2  898.11   18.00
   3   3   2  872.71   18.30
   3   3   2  902.31   18.40
   3   3   2  880.41   18.40
  -4  -3  -2  132.29    5.00
   4   3   2  123.39    4.80
   4   3   2  123.09    4.80
  -5  -3  -2   14.70    2.80
  -5  -3  -2   16.70    2.40
   5   3   2   14.40    3.40
   5   3   2   17.00    2.50
   5   3   2   15.80    2.70
  -6  -3  -2   33.40    3.40
  -6  -3  -2   33.80    3.80
   6   3   2   33.50    3.40
   6   3   2   31.60    3.60
   6   3   2   33.40    4.50
  -7  -3  -2    6.30    3.30
  -7  -3  -2    9.30    3.70
   7   3   2    1.80    3.40
   7   3   2    8.30    3.20
   7   3   2    7.00    4.70
  -8  -3  -2   12.80    4.60
  -8  -3  -2   12.10    5.20
  -8  -3  -2    3.20    4.30
   8   3   2   -4.90    4.30
   8   3   2    4.60    5.90
  -9  -3  -2   57.49    8.70
  -9  -3  -2   48.10    6.70
  -9  -3  -2   64.69    7.60
  -9  -3  -2   58.09    7.10
  -9  -3  -2   63.79    8.10
   7  -4  -2   33.00    7.30
  -7   4   2   44.00    6.50
  -7   4   2   38.70    7.40
  -7   4   2   30.20    6.50
   6  -4  -2   32.50    5.70
   6  -4  -2   28.50    5.40
  -6   4   2   37.90    5.30
  -6   4   2   30.40    5.20
  -6   4   2   29.00    5.20
   5  -4  -2   10.90    3.80
   5  -4  -2   16.90    4.70
  -5   4   2   18.30    4.10
  -5   4   2   21.70    4.20
  -5   4   2   13.20    3.60
   4  -4  -2    3.70    2.70
   4  -4  -2   -0.20    2.70
   4  -4  -2    3.30    3.10
   4  -4  -2   -2.90    2.70
   4  -4  -2    0.90    2.80
  -4   4   2   -0.50    2.80
  -4   4   2    4.50    2.90
  -4   4   2    0.80    2.50
  -4   4   2    0.90    2.40
  -4   4   2    0.50    3.10
   3  -4  -2  842.52   17.90
   3  -4  -2  846.12   19.40
   3  -4  -2  832.12   19.40
   3  -4  -2  840.32   19.10
  -3   4   2  828.22   18.10
  -3   4   2  823.02   18.50
  -3   4   2  822.52   18.70
  -3   4   2  819.42   18.40
  -3   4   2  858.91   18.30
   2  -4  -2    3.10    1.80
   2  -4  -2    1.00    2.00
   2  -4  -2    1.40    1.40
   2  -4  -2    3.50    2.30
   2  -4  -2    1.80    2.50
  -2   4   2    6.70    2.00
  -2   4   2    3.30    0.90
  -2   4   2    4.80    2.00
  -2   4   2   -1.40    2.00
  -2   4   2   -0.40    1.70
   1  -4  -2   78.59    4.30
   1  -4  -2   83.69    2.60
   1  -4  -2   79.89    3.60
   1  -4  -2   79.09    3.40
   1  -4  -2   81.89    4.00
   1  -4  -2   73.29    3.60
   1  -4  -2   81.09    3.50
  -1   4   2   76.79    2.50
  -1   4   2   78.49    4.50
  -1   4   2   82.39    3.30
  -1   4   2   79.29    3.50
  -1   4   2   71.89    3.40
  -1   4   2   77.29    3.70
  -1   4   2   67.79    3.30
   0  -4  -2 1026.50   19.70
   0  -4  -2 1056.59   21.00
   0  -4  -2  998.00   20.60
   0  -4  -2 1015.50   21.10
   0  -4  -2 1004.00   20.50
   0  -4  -2 1008.50   20.30
   0  -4  -2 1035.80   20.70
   0  -4  -2  970.90   21.30
   0  -4  -2 1021.10   19.50
   0   4   2 1010.60   19.90
   0   4   2 1008.70   20.10
   0   4   2 1000.90   20.20
   0   4   2  985.00   19.80
   0   4   2 1001.40   21.30
   0   4   2  952.20   20.40
   0   4   2  998.40   20.70
   0   4   2  997.00   20.70
   0   4   2  993.80   20.60
  -1  -4  -2   91.79    3.70
  -1  -4  -2   99.69    4.60
  -1  -4  -2  100.39    4.10
  -1  -4  -2  100.29    3.90
  -1  -4  -2  100.69    3.60
  -1  -4  -2   98.69    3.20
  -1  -4  -2  104.09    3.20
  -1  -4  -2  102.99    3.80
  -1  -4  -2   99.99    3.20
   1   4   2  101.79    3.70
   1   4   2  100.79    4.20
   1   4   2  100.89    3.20
   1   4   2  101.49    4.30
   1   4   2   96.89    3.70
   1   4   2  103.39    4.20
   1   4   2   98.39    3.30
  -2  -4  -2   82.79    3.80
  -2  -4  -2   94.19    3.70
  -2  -4  -2   96.39    3.70
  -2  -4  -2   88.39    3.40
  -2  -4  -2   84.39    3.50
   2   4   2   91.99    4.00
   2   4   2   86.09    3.30
   2   4   2   85.89    3.30
   2   4   2   89.79    3.50
   2   4   2   90.89    3.30
   2   4   2   87.59    3.40
  -3  -4  -2  152.58    5.20
  -3  -4  -2  165.08    4.80
  -3  -4  -2  154.68    5.00
  -3  -4  -2  153.78    4.80
   3   4   2  156.78    5.00
   3   4   2  151.38    4.90
   3   4   2  153.68    4.90
   3   4   2  150.88    4.90
   3   4   2  151.18    5.10
   3   4   2  153.08    4.70
  -4  -4  -2  376.66    9.30
  -4  -4  -2  372.26    9.70
   4   4   2  389.56    9.70
   4   4   2  352.46    9.40
  -5  -4  -2    6.60    2.70
  -5  -4  -2   15.10    2.60
   5   4   2   14.50    3.20
   5   4   2   14.50    2.50
   5   4   2   13.50    2.50
  -6  -4  -2   42.10    3.90
  -6  -4  -2   33.50    3.60
  -6  -4  -2   38.30    4.30
   6   4   2   35.00    3.80
   6   4   2   24.20    4.50
   6   4   2   35.90    3.90
  -7  -4  -2    1.60    3.50
  -7  -4  -2   13.40    3.60
  -7  -4  -2    7.40    4.20
   7   4   2    4.40    4.80
   7   4   2    3.10    3.60
  -8  -4  -2   39.70    5.50
  -8  -4  -2   37.20    6.00
  -8  -4  -2   47.00    5.50
   8   4   2   39.10    7.10
   8   4   2   41.60    5.70
  -9  -4  -2   80.79    8.70
  -9  -4  -2   83.99   14.30
  -9  -4  -2   90.49    8.20
   9   4   2   73.49    8.30
   9   4   2   63.79   10.00
   7  -5  -2   19.80    7.80
   7  -5  -2   18.00    7.20
  -7   5   2   18.00    6.40
  -7   5   2   11.70    6.50
  -7   5   2   19.30    6.90
   6  -5  -2    0.30    4.80
   6  -5  -2   12.80    5.80
   6  -5  -2    1.90    5.80
  -6   5   2   -4.60    5.20
  -6   5   2    8.80    4.90
  -6   5   2    1.50    4.90
   5  -5  -2   69.09    7.40
   5  -5  -2   56.79    6.30
   5  -5  -2   63.59    6.50
  -5   5   2   57.79    6.60
  -5   5   2   67.99    7.50
  -5   5   2   59.69    5.80
  -5   5   2   59.79    6.60
   4  -5  -2  347.87   11.40
   4  -5  -2  352.06   11.90
   4  -5  -2  357.06   10.20
   4  -5  -2  358.06   11.90
  -4   5   2  350.96   10.80
  -4   5   2  355.26   11.20
  -4   5   2  360.66   10.90
  -4   5   2  352.96   10.30
  -4   5   2  353.76   11.50
   3  -5  -2   16.20    3.40
   3  -5  -2   14.80    3.40
   3  -5  -2   11.50    3.30
   3  -5  -2   17.00    3.00
   3  -5  -2   13.60    3.20
   3  -5  -2   13.90    2.90
  -3   5   2   12.80    3.00
  -3   5   2   14.20    3.20
  -3   5   2   10.60    2.40
  -3   5   2   14.10    2.90
  -3   5   2   23.30    4.00
   2  -5  -2   43.50    4.50
   2  -5  -2   44.00    3.90
   2  -5  -2   48.10    4.80
   2  -5  -2   44.90    4.60
   2  -5  -2   49.20    3.90
   2  -5  -2   42.80    4.30
  -2   5   2   48.80    3.70
  -2   5   2   40.60    4.00
  -2   5   2   43.20    3.80
  -2   5   2   40.40    4.20
  -2   5   2   47.30    4.00
   1  -5  -2   76.89    4.10
   1  -5  -2   90.69    4.90
   1  -5  -2   92.49    3.20
   1  -5  -2   82.49    5.10
   1  -5  -2   90.19    4.50
   1  -5  -2   85.09    4.40
  -1   5   2   82.69    4.30
  -1   5   2   88.69    4.00
  -1   5   2   86.79    3.00
  -1   5   2   88.09    4.10
  -1   5   2   86.49    4.60
  -1   5   2   93.69    5.10
  -1   5   2   89.29    4.00
   0  -5  -2  144.09    5.40
   0  -5  -2  147.59    5.10
   0  -5  -2  140.49    6.20
   0  -5  -2  145.99    5.30
   0  -5  -2  132.49    4.10
   0  -5  -2  140.99    3.90
   0  -5  -2  150.18    6.10
   0  -5  -2  153.08    5.50
   0   5   2  152.68    4.70
   0   5   2  136.99    5.10
   0   5   2  144.79    5.80
   0   5   2  128.69    5.10
   0   5   2  134.49    4.10
   0   5   2  134.49    5.00
  -1  -5  -2  169.88    5.10
  -1  -5  -2  185.48    5.90
  -1  -5  -2  187.78    6.30
  -1  -5  -2  178.58    4.90
  -1  -5  -2  178.58    6.50
  -1  -5  -2  170.38    5.90
  -1  -5  -2  175.98    5.70
   1   5   2  174.08    5.00
   1   5   2  175.98    5.50
   1   5   2  177.68    6.50
   1   5   2  174.08    5.60
  -2  -5  -2  311.57    8.00
  -2  -5  -2  323.37    9.00
  -2  -5  -2  336.27    9.00
  -2  -5  -2  328.87    8.60
  -2  -5  -2  319.07    8.80
  -2  -5  -2  332.77    8.40
   2   5   2  336.97    8.20
   2   5   2  321.77    8.60
   2   5   2  325.37    8.30
  -3  -5  -2  894.81   19.10
  -3  -5  -2  877.81   18.70
  -3  -5  -2  855.81   19.70
  -3  -5  -2  858.51   19.10
  -3  -5  -2  873.61   18.80
   3   5   2  862.71   18.90
   3   5   2  894.31   18.80
   3   5   2  887.21   19.00
  -4  -5  -2   25.20    3.20
  -4  -5  -2   22.90    2.90
  -4  -5  -2   17.50    2.60
  -4  -5  -2   21.20    3.10
   4   5   2   25.50    2.80
   4   5   2   22.70    2.50
   4   5   2   23.50    2.80
   4   5   2   26.60    3.20
  -5  -5  -2   17.30    2.80
  -5  -5  -2   20.40    3.70
  -5  -5  -2   18.30    3.30
   5   5   2   14.90    3.40
   5   5   2   17.20    2.90
  -6  -5  -2    9.00    3.10
  -6  -5  -2   12.90    3.60
  -6  -5  -2    7.80    3.70
   6   5   2   12.50    3.30
   6   5   2   10.00    4.20
  -7  -5  -2   54.59    5.30
  -7  -5  -2   59.49    5.80
   7   5   2   52.09    5.70
   7   5   2   56.69    6.60
  -8  -5  -2    1.10    4.80
  -8  -5  -2  -13.00    5.20
  -8  -5  -2   12.50    5.20
   8   5   2   -4.20    4.80
   8   5   2   -0.30    7.10
  -9  -5  -2   86.69    8.60
  -9  -5  -2   86.09    8.30
   9   5   2   80.79   10.50
   9   5   2   72.99    8.80
   6  -6  -2   38.60    7.40
   6  -6  -2   27.40    6.90
  -6   6   2   32.30    6.20
  -6   6   2   33.00    6.00
  -6   6   2   30.10    6.50
  -6   6   2   28.80    6.80
  -6   6   2   31.90    6.50
   5  -6  -2    6.90    4.90
   5  -6  -2    4.60    5.40
   5  -6  -2    5.80    5.30
  -5   6   2    6.80    4.60
  -5   6   2    2.50    4.90
  -5   6   2   10.60    4.90
  -5   6   2    2.50    4.20
   4  -6  -2   99.09    8.00
   4  -6  -2  115.59    8.60
   4  -6  -2  107.09    8.30
   4  -6  -2  102.79    7.30
  -4   6   2  116.09    8.20
  -4   6   2  122.69    6.90
  -4   6   2  108.69    7.50
   3  -6  -2   40.20    4.30
   3  -6  -2   39.70    5.30
   3  -6  -2   31.10    4.40
   3  -6  -2   32.90    4.70
   3  -6  -2   36.20    4.80
  -3   6   2   44.10    5.90
  -3   6   2   34.40    3.80
  -3   6   2   36.30    4.30
  -3   6   2   32.40    3.80
  -3   6   2   36.50    4.30
   2  -6  -2  114.89    6.90
   2  -6  -2  114.29    5.80
   2  -6  -2  126.69    6.70
   2  -6  -2  119.69    6.70
   2  -6  -2  113.49    7.10
   2  -6  -2  117.09    6.00
  -2   6   2  115.09    7.80
  -2   6   2  128.59    6.50
  -2   6   2  122.59    6.00
  -2   6   2  106.79    5.70
  -2   6   2  128.39    5.80
  -2   6   2  116.99    5.50
   1  -6  -2    4.90    2.60
   1  -6  -2    8.80    3.40
   1  -6  -2    1.90    3.00
   1  -6  -2   -0.30    3.40
   1  -6  -2    0.90    2.20
   1  -6  -2    4.80    2.90
  -1   6   2    3.60    1.50
  -1   6   2    2.90    2.00
  -1   6   2    4.10    2.40
  -1   6   2   -4.50    3.70
  -1   6   2    3.10    2.10
  -1   6   2    2.80    2.10
   0  -6  -2   47.20    5.00
   0  -6  -2   42.20    4.30
   0  -6  -2   40.50    4.20
   0  -6  -2   46.40    3.70
   0   6   2   37.20    3.60
   0   6   2   42.50    3.90
   0   6   2   47.40    3.70
   0   6   2   46.20    3.90
   0   6   2   45.00    2.90
  -1  -6  -2   68.69    6.00
  -1  -6  -2   68.99    5.20
  -1  -6  -2   60.29    4.50
  -1  -6  -2   63.09    4.20
  -1  -6  -2   65.49    3.30
  -1  -6  -2   60.79    4.40
   1   6   2   74.29    5.70
   1   6   2   74.89    3.80
   1   6   2   61.19    3.70
   1   6   2   61.59    4.10
   1   6   2   68.49    4.20
  -2  -6  -2   20.80    3.60
  -2  -6  -2   25.30    3.50
  -2  -6  -2   19.20    2.90
  -2  -6  -2   20.50    2.70
  -2  -6  -2   21.70    2.50
   2   6   2   17.00    2.40
   2   6   2   23.90    2.60
   2   6   2   22.00    2.80
   2   6   2   19.20    3.10
   2   6   2   22.00    3.50
  -3  -6  -2  285.17    8.90
  -3  -6  -2  268.97    8.40
  -3  -6  -2  272.67    8.10
  -3  -6  -2  291.97    9.50
  -3  -6  -2  264.37    8.60
  -3  -6  -2  288.77    8.00
   3   6   2  276.67    8.40
   3   6   2  274.27    7.70
   3   6   2  289.47    8.30
   3   6   2  280.07    9.10
   3   6   2  273.47    8.40
  -4  -6  -2   64.39    4.50
  -4  -6  -2   66.99    4.70
  -4  -6  -2   71.69    6.70
  -4  -6  -2   75.79    5.40
  -4  -6  -2   70.79    5.20
   4   6   2   63.89    5.10
   4   6   2   70.09    4.70
   4   6   2   66.89    4.50
  -5  -6  -2   26.40    3.90
  -5  -6  -2   30.60    4.50
  -5  -6  -2   23.30    3.20
  -5  -6  -2   20.50    3.20
   5   6   2   16.70    3.30
   5   6   2   23.20    3.80
   5   6   2   21.00    3.10
   5   6   2   22.20    3.60
  -6  -6  -2    3.10    4.00
  -6  -6  -2    0.90    4.10
  -6  -6  -2    3.80    3.00
   6   6   2    6.00    3.50
   6   6   2   -2.10    4.60
  -7  -6  -2   33.90    5.60
  -7  -6  -2   23.90    5.40
  -7  -6  -2   23.50    4.60
   7   6   2   27.80    5.10
   7   6   2   23.70    6.30
  -8  -6  -2   33.10   10.40
  -8  -6  -2   27.40    6.80
   8   6   2   29.20    7.80
   8   6   2   35.90    7.60
  -9  -6  -2    3.50    6.30
  -9  -6  -2    6.00    7.80
   9   6   2   18.70    9.70
   9   6   2    0.50    7.00
   5  -7  -2    9.70    7.70
   5  -7  -2   17.80    6.80
   5  -7  -2    5.60    5.80
  -5   7   2    6.80    5.40
  -5   7   2   18.40    5.50
  -5   7   2   11.50    5.40
   4  -7  -2   -3.80    5.00
   4  -7  -2   -1.80    4.50
   4  -7  -2    1.70    5.10
  -4   7   2    0.80    4.50
  -4   7   2   -2.50    4.80
  -4   7   2    4.60    4.90
  -4   7   2   -2.70    4.00
  -4   7   2   -1.70    4.00
   3  -7  -2   25.40    5.20
   3  -7  -2   22.50    4.40
   3  -7  -2   13.20    4.80
   3  -7  -2   21.40    5.20
  -3   7   2   15.30    3.70
  -3   7   2   20.70    4.10
  -3   7   2   11.30    4.60
  -3   7   2   18.30    4.00
   2  -7  -2   20.40    3.80
   2  -7  -2   12.10    4.50
   2  -7  -2   21.80    3.80
   2  -7  -2   15.90    4.40
   2  -7  -2   15.50    4.00
  -2   7   2   22.50    4.30
  -2   7   2   12.20    3.20
  -2   7   2   16.60    4.10
  -2   7   2   13.90    3.30
  -2   7   2   14.70    3.40
   1  -7  -2  497.15   13.30
   1  -7  -2  500.45   13.50
   1  -7  -2  505.55   14.70
   1  -7  -2  522.65   14.80
  -1   7   2  516.25   11.60
  -1   7   2  511.45   14.00
  -1   7   2  519.05   12.80
  -1   7   2  510.85   13.60
  -1   7   2  492.95   12.60
  -1   7   2  511.05   12.90
   0  -7  -2  511.65   13.20
   0  -7  -2  516.65   14.10
   0  -7  -2  509.35   13.30
   0  -7  -2  514.65   14.40
   0   7   2  496.65   12.60
   0   7   2  516.35   13.60
   0   7   2  503.55   13.30
   0   7   2  472.95   12.70
  -1  -7  -2  101.39    5.80
  -1  -7  -2   98.99    5.90
  -1  -7  -2   98.49    4.50
  -1  -7  -2   89.79    6.60
  -1  -7  -2  102.09    6.10
   1   7   2   97.89    5.20
   1   7   2   92.79    5.30
   1   7   2  102.39    6.20
   1   7   2   92.99    4.80
  -2  -7  -2    1.60    4.40
  -2  -7  -2    8.80    3.20
  -2  -7  -2   11.20    3.90
  -2  -7  -2    5.00    3.10
  -2  -7  -2    6.30    3.00
  -2  -7  -2    8.80    2.50
   2   7   2   -0.30    4.50
   2   7   2    7.80    2.40
   2   7   2    5.50    2.60
   2   7   2    6.10    2.60
   2   7   2    0.90    3.00
  -3  -7  -2   13.20    3.20
  -3  -7  -2    9.30    3.10
  -3  -7  -2   13.60    4.40
  -3  -7  -2    3.40    3.70
  -3  -7  -2   13.10    3.10
  -3  -7  -2   12.30    2.80
   3   7   2    9.40    3.00
   3   7   2    6.40    2.50
   3   7   2    6.20    4.10
   3   7   2    6.70    2.80
  -4  -7  -2    5.90    3.40
  -4  -7  -2    7.00    2.90
  -4  -7  -2    7.20    2.70
  -4  -7  -2    0.30    4.20
  -4  -7  -2    6.50    4.50
   4   7   2    5.30    3.20
   4   7   2    9.60    3.10
   4   7   2    5.50    4.20
   4   7   2    2.10    2.80
  -5  -7  -2   10.80    4.60
  -5  -7  -2   15.10    4.20
  -5  -7  -2    7.70    3.20
  -5  -7  -2    2.00    3.00
   5   7   2    6.70    3.30
   5   7   2   14.50    4.20
   5   7   2    1.20    3.40
  -6  -7  -2    7.30    3.80
  -6  -7  -2    5.50    4.50
   6   7   2    4.50    4.00
   6   7   2    4.00    4.70
  -7  -7  -2   45.00    5.60
  -7  -7  -2   48.90    6.80
   7   7   2   35.60    7.20
   7   7   2   52.69    6.30
  -8  -7  -2   -1.90    5.10
   8   7   2    7.20    6.20
   8   7   2    5.40    8.20
   4  -8  -2   20.20    6.10
   4  -8  -2   15.50    6.60
   4  -8  -2   18.50    6.60
  -4   8   2   19.80    6.40
  -4   8   2    7.80    5.40
  -4   8   2    4.70    6.30
  -4   8   2   22.20    5.70
   3  -8  -2   45.60    6.00
   3  -8  -2   39.30    6.90
   3  -8  -2   35.40    6.90
  -3   8   2   43.00    5.60
  -3   8   2   43.60    5.70
  -3   8   2   53.89    6.00
  -3   8   2   40.20    5.50
  -3   8   2   50.59    6.40
   2  -8  -2   26.50    5.80
   2  -8  -2   21.50    5.00
   2  -8  -2   33.70    6.40
  -2   8   2   36.10    5.50
  -2   8   2   30.20    4.30
  -2   8   2   28.10    4.60
  -2   8   2   23.40    4.60
  -2   8   2   33.70    4.80
   1  -8  -2    3.10    4.30
   1  -8  -2   -8.00    3.60
   1  -8  -2   -5.50    3.60
   1  -8  -2   -0.10    4.70
  -1   8   2    3.90    3.40
  -1   8   2   -4.20    4.10
  -1   8   2    4.40    3.90
  -1   8   2    5.40    3.30
  -1   8   2   -2.50    3.10
  -1   8   2    2.00    3.10
   0  -8  -2   34.40    4.90
   0  -8  -2   12.50    4.50
   0  -8  -2   17.90    4.30
   0  -8  -2   26.20    5.20
   0   8   2   26.30    3.80
   0   8   2   24.60    4.70
   0   8   2   24.30    3.60
   0   8   2   25.30    3.30
   0   8   2   35.50    4.90
  -1  -8  -2   -0.70    3.50
  -1  -8  -2   -3.10    3.90
  -1  -8  -2    0.10    3.60
  -1  -8  -2    2.10    2.50
  -1  -8  -2    7.90    4.00
   1   8   2    3.70    3.80
   1   8   2    1.90    2.90
   1   8   2   -2.40    2.80
   1   8   2    1.10    3.20
  -2  -8  -2  351.56    9.80
  -2  -8  -2  375.86   12.60
  -2  -8  -2  343.97   11.40
  -2  -8  -2  353.66   11.10
  -2  -8  -2  351.56   11.40
   2   8   2  352.06   10.60
   2   8   2  360.26   10.90
   2   8   2  353.76   11.90
   2   8   2  354.46   10.40
  -3  -8  -2  503.55   15.00
  -3  -8  -2  502.95   13.60
  -3  -8  -2  499.95   14.10
  -3  -8  -2  470.15   14.10
  -3  -8  -2  505.25   12.90
   3   8   2  512.45   13.60
   3   8   2  493.45   13.90
   3   8   2  500.95   14.20
   3   8   2  501.05   13.50
  -4  -8  -2    6.50    4.00
  -4  -8  -2    0.00    4.80
  -4  -8  -2    0.70    3.70
  -4  -8  -2    1.20    3.10
   4   8   2    4.50    3.80
   4   8   2   -0.90    3.30
   4   8   2    1.90    3.70
  -5  -8  -2   18.50    4.80
  -5  -8  -2   15.90    4.10
  -5  -8  -2    8.10    3.60
   5   8   2   15.00    4.90
   5   8   2    9.80    4.10
   5   8   2   11.10    4.20
  -6  -8  -2   10.60    5.40
  -6  -8  -2    8.00    4.50
   6   8   2   11.70    5.80
   6   8   2    7.20    4.20
   6   8   2    3.30    4.40
  -7  -8  -2  121.39    9.80
   7   8   2  131.29   10.30
   7   8   2  126.09   12.70
  -8  -8  -2   37.80    7.00
  -8  -8  -2   43.70    8.80
   8   8   2   40.50    9.60
   8   8   2   37.40    7.90
   3  -9  -2   83.69    9.20
   3  -9  -2   78.39    7.90
   3  -9  -2   56.69    8.50
  -3   9   2   88.29    8.20
  -3   9   2   67.49    8.30
  -3   9   2   80.99    7.40
  -3   9   2   66.69    8.60
  -3   9   2   81.69    7.20
   2  -9  -2   13.20    6.80
   2  -9  -2    7.30    5.50
   2  -9  -2   20.20    6.50
  -2   9   2   14.50    6.20
  -2   9   2    6.60    4.90
  -2   9   2   11.80    5.10
  -2   9   2    5.90    4.90
   1  -9  -2   11.80    6.30
   1  -9  -2   20.20    5.50
   1  -9  -2   12.80    6.10
  -1   9   2   13.90    4.50
  -1   9   2   13.20    5.60
  -1   9   2   12.10    4.30
   0  -9  -2   13.70    5.80
   0  -9  -2    6.80    5.00
   0  -9  -2   13.40    5.50
   0   9   2    9.70    3.90
   0   9   2    5.00    3.70
   0   9   2    2.30    5.10
   0   9   2    4.20    3.90
  -1  -9  -2   45.90    4.20
  -1  -9  -2   50.49    6.40
  -1  -9  -2   47.60    5.90
  -1  -9  -2   51.39    6.20
  -1  -9  -2   65.09    7.20
   1   9   2   47.00    5.80
   1   9   2   42.50    6.30
   1   9   2   36.90    4.40
   1   9   2   45.30    5.20
  -2  -9  -2  316.17   12.40
  -2  -9  -2  320.97    9.90
  -2  -9  -2  332.37   13.00
  -2  -9  -2  310.27   11.90
  -2  -9  -2  317.67   12.00
   2   9   2  315.37   10.80
   2   9   2  326.37   11.30
   2   9   2  316.47   12.20
  -3  -9  -2   71.89    6.30
  -3  -9  -2   72.29    8.10
  -3  -9  -2   80.99    8.10
  -3  -9  -2   74.49    7.50
   3   9   2   73.49    8.60
   3   9   2   96.59    7.90
   3   9   2   73.89    7.10
  -4  -9  -2   41.10    6.90
  -4  -9  -2   37.70    5.80
  -4  -9  -2   36.60    4.80
  -4  -9  -2   32.80    6.00
   4   9   2   42.00    5.70
   4   9   2   30.60    5.60
   4   9   2   39.50    5.90
  -5  -9  -2   16.00    4.50
  -5  -9  -2    9.00    5.30
  -5  -9  -2   17.50    5.70
   5   9   2    7.00    5.80
   5   9   2   14.50    5.40
   5   9   2    4.80    5.20
  -6  -9  -2   17.40    5.50
  -6  -9  -2   16.20    7.50
  -6  -9  -2   31.70    7.40
   6   9   2   21.00    5.90
   6   9   2   22.00    8.20
  -7  -9  -2    8.00    7.20
  -7  -9  -2    8.40    6.20
   7   9   2   10.50    8.70
   7   9   2   19.00    6.70
   7   9   2    4.80    6.50
   2 -10  -2    7.30    7.80
   2 -10  -2    5.80    8.70
   2 -10  -2  -10.00    6.70
  -2  10   2    0.80    7.30
  -2  10   2   -3.30    5.80
  -2  10   2   -1.50    5.90
   1 -10  -2   31.00    7.40
   1 -10  -2   30.30    8.90
   1 -10  -2   24.40    8.50
  -1  10   2   32.20    7.70
  -1  10   2   41.90    6.30
  -1  10   2   36.20    6.40
   0 -10  -2   -1.80    7.60
   0 -10  -2    7.50    6.80
   0 -10  -2   -7.60    6.50
   0  10   2    8.00    9.70
   0  10   2   10.70    6.30
   0  10   2   -0.60    5.10
   0  10   2    4.50    5.20
  -1 -10  -2    4.40    5.70
  -1 -10  -2   -3.50    6.20
  -1 -10  -2    1.60    3.90
  -1 -10  -2    6.50    6.90
   1  10   2   -5.30    5.00
   1  10   2   -2.80    4.90
   1  10   2   -2.50    7.20
  -2 -10  -2   99.09   11.30
  -2 -10  -2  114.39   10.80
  -2 -10  -2  116.79    7.80
  -2 -10  -2  122.29   10.40
   2  10   2  117.69    9.60
   2  10   2  119.49   11.30
   2  10   2  118.89    8.80
  -3 -10  -2   16.50    4.30
  -3 -10  -2   22.50    7.30
  -3 -10  -2   12.30    6.10
  -3 -10  -2   22.30   10.20
   3  10   2   28.00    5.90
   3  10   2   13.10    6.60
   3  10   2   -7.20    9.10
  -4 -10  -2   80.29    8.10
  -4 -10  -2   86.39    8.20
  -4 -10  -2   93.69    9.80
  -4 -10  -2   91.49   10.10
   4  10   2   78.99    8.30
   4  10   2  100.29   10.80
   4  10   2   97.69    8.30
  -5 -10  -2   85.99    8.70
  -5 -10  -2   90.79    9.10
   5  10   2   93.49    8.50
   5  10   2  108.29    9.90
  -6 -10  -2   13.60    8.00
  -6 -10  -2    4.00    6.80
  -6 -10  -2   12.20    5.80
   6  10   2   23.20    6.80
   6  10   2    6.30    6.90
   6  10   2   17.90    8.30
  -1 -11  -2   37.30    7.60
   1  11   2   27.50    7.00
   1  11   2   42.20    7.30
   1  11   2   48.30    7.80
  -2 -11  -2    4.40    7.00
  -2 -11  -2   31.60    8.90
  -2 -11  -2    9.50    7.80
  -2 -11  -2   11.60    5.00
   2  11   2   22.50    9.30
   2  11   2    5.60    6.70
   2  11   2    3.50    6.60
  -3 -11  -2   -4.90    8.10
  -3 -11  -2   10.10    7.40
  -3 -11  -2    2.40    5.10
  -3 -11  -2   -5.20    7.40
   3  11   2   -0.80    6.90
   3  11   2   -6.10    8.30
   3  11   2    5.30    6.80
  -4 -11  -2   -1.50    7.70
  -4 -11  -2   12.70    5.60
   4  11   2   11.90   11.80
   4  11   2   -2.80    7.60
   4  11   2    7.50    7.10
   4  10  -3    4.30    8.80
   4  10  -3   17.10    7.70
  -4 -10   3    2.10    5.20
  -4 -10   3   13.60    7.70
   3  10  -3    8.90    8.10
   3  10  -3   22.40    6.90
   3  10  -3    1.00    7.00
   3  10  -3   17.20    7.50
  -3 -10   3   13.10    6.70
  -3 -10   3   20.40    7.30
  -3 -10   3   18.20    8.60
   2  10  -3   14.50    6.80
   2  10  -3   17.40    6.80
   2  10  -3   25.90    8.40
   2  10  -3   11.40    6.80
  -2 -10   3   17.90    6.70
  -2 -10   3   14.00    7.40
  -2 -10   3   16.50    5.00
   1  10  -3   98.49   10.40
   1  10  -3   76.19    8.00
   1  10  -3  102.29   10.10
   1  10  -3  109.49   11.50
  -1 -10   3   98.19    8.40
  -1 -10   3   88.79    9.20
  -1 -10   3   83.59    8.60
  -1 -10   3  105.49   11.10
   0  10  -3   27.20    6.20
   0  10  -3   14.30    6.30
   0  10  -3   37.60    7.00
   0 -10   3   20.00    6.90
   0 -10   3   35.30    5.10
   0 -10   3   24.00    7.50
  -1  10  -3    6.50    6.70
  -1  10  -3   -6.60    6.30
  -1  10  -3   -6.30    6.30
   1 -10   3    0.80    7.10
   1 -10   3   -3.10   13.30
   6   9  -3    7.80    7.00
   6   9  -3  -12.50    8.70
   6   9  -3    4.30    7.10
  -6  -9   3    2.10    6.50
  -6  -9   3    8.50    7.10
  -6  -9   3    5.00    5.70
   5   9  -3  168.28   13.70
  -5  -9   3  173.68   14.50
  -5  -9   3  178.58   10.00
   4   9  -3   13.60    5.70
   4   9  -3   14.00    6.40
  -4  -9   3   13.80    6.40
  -4  -9   3    7.90    5.50
  -4  -9   3   14.90    4.80
   3   9  -3   -0.80    5.00
   3   9  -3    6.50    5.50
   3   9  -3   -1.40    6.10
   3   9  -3    5.60    5.60
  -3  -9   3    0.60    3.90
  -3  -9   3    0.40    5.20
  -3  -9   3    3.60    5.30
   2   9  -3   41.60    6.20
   2   9  -3   51.69    7.20
   2   9  -3   28.40    6.30
   2   9  -3   42.00    5.80
  -2  -9   3   41.90    4.70
  -2  -9   3   42.60    6.40
  -2  -9   3   36.80    6.20
   1   9  -3   22.00    4.90
   1   9  -3   23.70    7.00
   1   9  -3   11.50    5.50
   1   9  -3   14.80    5.00
  -1  -9   3   24.80    5.90
  -1  -9   3   28.20    4.50
  -1  -9   3   17.90    5.90
  -1  -9   3   21.00    5.60
   0   9  -3    2.30    5.10
   0   9  -3    6.60    5.90
   0   9  -3   -0.20    4.40
   0   9  -3   -0.80    4.50
   0   9  -3    6.60    7.10
   0  -9   3   -0.50    3.70
   0  -9   3    4.30    5.20
   0  -9   3   10.40    6.70
   0  -9   3   -3.80    5.90
   0  -9   3   -1.70    4.90
  -1   9  -3  159.88   11.40
  -1   9  -3  158.18   10.50
  -1   9  -3  164.08    9.50
  -1   9  -3  147.69   11.00
   1  -9   3  161.98   11.30
   1  -9   3  157.18   12.50
   1  -9   3  146.89   11.60
  -2   9  -3    6.70    6.40
  -2   9  -3    6.90    4.80
  -2   9  -3    4.10    5.40
  -2   9  -3    7.40    5.10
  -2   9  -3    7.40    6.10
   2  -9   3   -1.40    6.90
   2  -9   3   -5.30    5.70
   2  -9   3    1.90    6.90
  -3   9  -3   12.60    6.10
  -3   9  -3    7.70    7.30
  -3   9  -3    4.80    5.60
  -3   9  -3   19.80    5.90
  -3   9  -3    7.90   12.80
   3  -9   3    2.00    7.90
   3  -9   3   -2.90    6.90
   3  -9   3    2.60    7.10
   7   8  -3    5.30    6.50
   7   8  -3  -22.00    8.80
  -7  -8   3   13.90    6.00
  -7  -8   3    8.60    8.20
   6   8  -3   78.09    9.50
   6   8  -3   61.39    7.30
   6   8  -3   70.39    7.50
  -6  -8   3   70.19    8.40
  -6  -8   3   71.79    7.10
  -6  -8   3   59.99    6.60
   5   8  -3  115.89    9.10
   5   8  -3  131.89    9.40
   5   8  -3  115.39   11.10
  -5  -8   3  121.99    8.40
  -5  -8   3  150.68   10.30
  -5  -8   3  131.59    9.10
   4   8  -3   12.00    5.40
   4   8  -3   14.70    5.10
   4   8  -3   13.50    4.70
  -4  -8   3   19.30    5.60
  -4  -8   3   21.50    5.10
  -4  -8   3   13.70    4.00
   3   8  -3   30.70    4.90
   3   8  -3   32.90    5.40
   3   8  -3   26.40    5.00
   3   8  -3   40.20    5.50
  -3  -8   3   34.70    4.40
  -3  -8   3   35.40    5.30
  -3  -8   3   33.80    5.40
   2   8  -3    0.10    3.70
   2   8  -3    0.50    3.70
   2   8  -3   -3.40    3.70
   2   8  -3    5.20    4.50
   2   8  -3    8.90    6.10
  -2  -8   3    1.20    4.00
  -2  -8   3    6.20    4.10
  -2  -8   3   -2.50    3.00
  -2  -8   3    7.90    4.40
   1   8  -3   17.20    4.10
   1   8  -3    5.20    3.70
   1   8  -3    6.90    3.70
   1   8  -3   11.00    3.70
   1   8  -3   -0.40    3.80
   1   8  -3   11.20    4.90
  -1  -8   3   10.10    3.10
  -1  -8   3    9.80    4.50
  -1  -8   3    4.30    3.90
  -1  -8   3   13.00    4.50
  -1  -8   3    4.40    4.10
   0   8  -3  158.08    8.90
   0   8  -3  153.78    8.00
   0   8  -3  156.58    8.10
   0   8  -3  120.69   12.60
   0   8  -3  155.28    7.60
   0  -8   3  150.28   11.70
   0  -8   3  146.59    8.80
   0  -8   3  150.18    6.70
   0  -8   3  153.18    9.90
   0  -8   3  142.79    8.60
  -1   8  -3    3.20    3.80
  -1   8  -3   -3.50    4.00
  -1   8  -3   -0.50    4.80
  -1   8  -3   -6.40    4.30
  -1   8  -3    1.50    3.70
   1  -8   3    7.40    4.50
   1  -8   3   -7.80    4.30
   1  -8   3   -4.70    4.70
   1  -8   3   -3.00    4.80
  -2   8  -3   17.10    4.40
  -2   8  -3   14.20    4.10
  -2   8  -3   22.30    4.80
  -2   8  -3   18.50    4.60
  -2   8  -3   21.00    5.60
   2  -8   3   22.90    5.20
   2  -8   3   35.10    6.40
   2  -8   3   15.80    5.30
  -3   8  -3   18.70    6.10
  -3   8  -3   22.60    5.10
  -3   8  -3   23.80    5.20
  -3   8  -3   17.60    5.00
   3  -8   3   14.00    6.30
   3  -8   3   27.50    6.80
   3  -8   3   13.70    5.90
  -4   8  -3  107.79   10.40
  -4   8  -3  103.69   10.10
  -4   8  -3   94.39    9.50
  -4   8  -3   87.89    8.30
  -4   8  -3  112.79    9.90
   4  -8   3  113.89   12.10
   4  -8   3   93.39    8.50
   4  -8   3   92.99    9.40
   7   7  -3  118.19   10.90
   7   7  -3  105.59   10.40
  -7  -7   3  108.89    9.80
  -7  -7   3  133.39   13.00
   6   7  -3   79.99    8.30
   6   7  -3   75.79    6.70
   6   7  -3   48.60    7.90
  -6  -7   3   76.99    7.80
  -6  -7   3   71.69    7.40
   5   7  -3  348.57   12.30
   5   7  -3  346.77   11.70
   5   7  -3  347.97   13.70
  -5  -7   3  358.56   11.50
  -5  -7   3  357.66   12.70
  -5  -7   3  367.26   11.60
   4   7  -3  391.76   13.30
   4   7  -3  380.26   12.10
   4   7  -3  396.66   12.10
   4   7  -3  376.96   12.90
  -4  -7   3  380.86   11.80
  -4  -7   3  404.16   11.50
  -4  -7   3  382.56   12.40
   3   7  -3   82.19    6.70
   3   7  -3   68.59    5.80
   3   7  -3   75.89    6.50
   3   7  -3   64.29    6.80
  -3  -7   3   77.69    5.20
  -3  -7   3   75.99    6.20
  -3  -7   3   73.29    6.60
  -3  -7   3   71.49    7.00
   2   7  -3    3.50    3.40
   2   7  -3   -1.90    2.80
   2   7  -3    4.70    2.90
   2   7  -3   -5.30    3.10
   2   7  -3    0.60    3.10
  -2  -7   3    0.30    3.30
  -2  -7   3    3.70    5.10
  -2  -7   3   -0.50    3.30
  -2  -7   3   -5.10    3.00
  -2  -7   3    3.50    2.40
   1   7  -3  335.47    9.80
   1   7  -3  327.57   10.20
   1   7  -3  335.67   11.20
   1   7  -3  328.67    9.50
   1   7  -3  328.27    9.90
   1   7  -3  333.47   10.00
  -1  -7   3  341.47   10.40
  -1  -7   3  331.17   10.70
  -1  -7   3  322.47    9.20
  -1  -7   3  333.77   10.90
  -1  -7   3  325.67   10.10
   0   7  -3    1.20    3.20
   0   7  -3    7.90    3.10
   0   7  -3   -1.00    2.60
   0   7  -3    4.70    3.50
   0   7  -3    2.50    2.70
   0   7  -3   -1.30    2.60
   0  -7   3    7.40    3.30
   0  -7   3    3.00    2.30
   0  -7   3    5.90    3.60
   0  -7   3   -1.20    3.20
   0  -7   3    5.00    3.50
  -1   7  -3    8.00    3.90
  -1   7  -3   15.50    3.50
  -1   7  -3   17.30    3.30
  -1   7  -3   18.40    4.20
  -1   7  -3   17.60    3.30
   1  -7   3   10.00    3.80
   1  -7   3   15.20    2.90
   1  -7   3   14.90    4.20
   1  -7   3   10.40    3.50
   1  -7   3   20.90    4.10
  -2   7  -3   72.19    6.10
  -2   7  -3   70.89    5.50
  -2   7  -3   64.69    5.70
  -2   7  -3   68.19    7.60
  -2   7  -3   69.29    6.00
  -2   7  -3   79.29    7.10
   2  -7   3   73.69    7.50
   2  -7   3   66.49    7.00
   2  -7   3   73.79    6.80
   2  -7   3   65.19    6.80
  -3   7  -3    2.80    4.30
  -3   7  -3   -4.70    3.90
  -3   7  -3    2.10    3.70
  -3   7  -3    0.40    3.60
  -3   7  -3    2.30    3.50
   3  -7   3    7.20    5.00
   3  -7   3   14.80    4.90
   3  -7   3   13.00    4.40
  -4   7  -3    4.00    5.00
  -4   7  -3    2.00    4.50
  -4   7  -3    2.30    5.10
  -4   7  -3    6.60    4.80
  -4   7  -3    9.90    4.70
   4  -7   3   10.90    5.40
   4  -7   3    7.70    5.20
   4  -7   3    1.60    5.20
  -5   7  -3   46.10    7.40
  -5   7  -3   38.80    7.00
  -5   7  -3   34.90    6.50
  -5   7  -3   41.30    6.50
  -5   7  -3   50.89    6.20
   5  -7   3   35.30    8.90
   5  -7   3   40.10    7.70
   5  -7   3   48.30    7.00
   8   6  -3   20.30    8.90
  -8  -6   3   21.40    6.20
  -8  -6   3   23.30    6.10
   7   6  -3    3.20    5.20
   7   6  -3   -3.30    6.80
  -7  -6   3    5.50    6.20
  -7  -6   3    2.50    4.60
   6   6  -3    5.50    5.60
   6   6  -3    1.00    4.10
  -6  -6   3   13.00    5.00
  -6  -6   3    9.20    3.80
   5   6  -3   46.50    6.10
   5   6  -3   44.30    4.60
   5   6  -3   41.20    6.90
   5   6  -3   41.70    5.00
  -5  -6   3   44.70    4.40
  -5  -6   3   36.00    4.10
  -5  -6   3   37.60    5.10
   4   6  -3  308.77    9.70
   4   6  -3  304.87    9.90
   4   6  -3  297.87   11.00
   4   6  -3  297.67    9.80
   4   6  -3  292.57   10.60
  -4  -6   3  299.47    9.20
  -4  -6   3  318.07   10.10
  -4  -6   3  298.37    9.80
  -4  -6   3  295.17    9.30
   3   6  -3   82.09    6.10
   3   6  -3   66.99    5.40
   3   6  -3   69.39    5.70
   3   6  -3   86.59    5.20
   3   6  -3   81.89    5.20
   3   6  -3   90.89    9.50
  -3  -6   3   75.49    4.60
  -3  -6   3   85.79    7.20
  -3  -6   3   76.09    5.10
  -3  -6   3   72.69    5.60
  -3  -6   3   74.49    5.10
   2   6  -3   30.10    3.80
   2   6  -3   32.30    3.70
   2   6  -3   33.80    3.20
   2   6  -3   35.40    3.60
   2   6  -3   25.00    4.00
   2   6  -3   33.00    3.40
  -2  -6   3   33.20    4.20
  -2  -6   3   30.60    3.60
  -2  -6   3   29.50    3.70
  -2  -6   3   36.90    3.30
  -2  -6   3   36.50    4.10
   1   6  -3   37.80    4.00
   1   6  -3   33.80    3.20
   1   6  -3   33.60    3.10
   1   6  -3   32.40    4.00
   1   6  -3   33.80    3.50
  -1  -6   3   39.30    6.00
  -1  -6   3   36.60    3.70
  -1  -6   3   32.70    3.60
  -1  -6   3   25.50    3.00
  -1  -6   3   28.50    2.90
   0   6  -3    4.70    2.40
   0   6  -3   -0.30    2.20
   0   6  -3   -1.00    2.50
   0   6  -3    0.50    2.20
   0   6  -3    5.40    2.30
   0   6  -3    7.00    1.80
   0  -6   3    8.50    2.60
   0  -6   3    1.90    2.40
   0  -6   3    2.80    2.70
   0  -6   3    1.80    2.50
   0  -6   3   -0.60    1.80
  -1   6  -3  275.77    7.80
  -1   6  -3  260.97    8.30
  -1   6  -3  275.97    8.90
  -1   6  -3  264.77   10.10
  -1   6  -3  269.07    8.20
  -1   6  -3  279.17    8.20
   1  -6   3  276.97    8.60
   1  -6   3  267.47    9.40
   1  -6   3  273.77    9.10
   1  -6   3  270.17    9.00
  -2   6  -3  588.74   16.00
  -2   6  -3  597.94   14.50
  -2   6  -3  590.94   14.00
  -2   6  -3  604.24   14.40
  -2   6  -3  584.04   15.00
  -2   6  -3  579.54   15.00
  -2   6  -3  608.94   14.10
   2  -6   3  594.34   15.70
   2  -6   3  611.74   15.70
   2  -6   3  585.34   15.40
   2  -6   3  587.34   15.20
   2  -6   3  595.94   14.70
  -3   6  -3   26.90    3.70
  -3   6  -3   28.10    3.70
  -3   6  -3   20.70    3.80
  -3   6  -3   30.90    4.40
  -3   6  -3   29.60    4.00
   3  -6   3   21.50    4.00
   3  -6   3   29.80    4.70
   3  -6   3   28.00    4.50
  -4   6  -3   15.50    4.40
  -4   6  -3   19.00    4.30
  -4   6  -3   21.60    4.00
  -4   6  -3   20.20    4.10
  -4   6  -3   21.00    4.40
   4  -6   3   35.10    5.30
   4  -6   3   16.70    4.80
   4  -6   3   19.00    4.60
  -5   6  -3   -5.50    4.40
  -5   6  -3   -2.30    4.70
  -5   6  -3    1.70    4.40
  -5   6  -3   -9.20    4.50
  -5   6  -3    0.20    4.70
   5  -6   3   -4.20    4.60
   5  -6   3   -0.80    5.00
   5  -6   3   -4.20    5.00
  -6   6  -3   42.60    7.00
  -6   6  -3   46.00    6.30
  -6   6  -3   54.19    8.10
  -6   6  -3   41.90    6.60
   6  -6   3   36.30    6.40
   6  -6   3   45.90    7.60
   8   5  -3    6.40   10.10
  -8  -5   3    0.10    5.40
  -8  -5   3  -10.50    6.90
   7   5  -3   -3.30    6.30
   7   5  -3   10.60    4.90
  -7  -5   3   -1.60    3.80
  -7  -5   3   -0.60    4.00
   6   5  -3   24.50    5.70
   6   5  -3   16.00    4.30
  -6  -5   3    8.30    4.60
  -6  -5   3   22.70    4.00
   5   5  -3   19.30    3.80
   5   5  -3    9.40    4.20
  -5  -5   3    9.30    2.90
  -5  -5   3   14.90    3.70
   4   5  -3  207.28    7.20
   4   5  -3  219.98    8.60
   4   5  -3  207.78    8.90
   4   5  -3  216.28    7.80
  -4  -5   3  217.38    7.10
  -4  -5   3  222.88    7.80
  -4  -5   3  218.98    7.20
  -4  -5   3  219.58    7.20
   3   5  -3  399.76   10.60
   3   5  -3  399.16   11.10
   3   5  -3  404.66   11.20
   3   5  -3  397.16   10.70
   3   5  -3  392.86   10.30
  -3  -5   3  400.76   10.40
  -3  -5   3  405.86   10.90
  -3  -5   3  401.56   10.20
  -3  -5   3  412.46   10.40
   2   5  -3   94.69    4.30
   2   5  -3  103.79    5.10
   2   5  -3  102.99    4.50
   2   5  -3   96.49    5.10
   2   5  -3  102.59    5.20
   2   5  -3   87.79    4.90
   2   5  -3   98.69    4.60
  -2  -5   3   96.19    4.70
  -2  -5   3   93.79    4.30
  -2  -5   3   98.69    4.30
  -2  -5   3   96.49    4.90
   1   5  -3   45.50    3.30
   1   5  -3   43.30    3.50
   1   5  -3   45.00    4.00
   1   5  -3   40.50    3.10
   1   5  -3   40.70    3.70
   1   5  -3   45.40    3.50
   1   5  -3   42.70    3.60
   1   5  -3   47.50    3.50
  -1  -5   3   44.50    3.40
  -1  -5   3   46.70    3.10
  -1  -5   3   46.50    3.50
  -1  -5   3   50.09    4.20
  -1  -5   3   46.10    3.10
  -1  -5   3   38.10    3.90
   0   5  -3    4.50    1.40
   0   5  -3    2.40    1.90
   0   5  -3    2.60    1.90
   0   5  -3    3.30    2.00
   0   5  -3    2.50    1.90
   0   5  -3    7.40    1.80
   0  -5   3    6.00    2.20
   0  -5   3    0.80    1.90
   0  -5   3    4.40    1.50
   0  -5   3    1.20    1.80
   0  -5   3    3.20    2.00
   0  -5   3    4.60    1.60
  -1   5  -3  794.22   17.90
  -1   5  -3  782.42   16.70
  -1   5  -3  785.32   17.60
  -1   5  -3  771.12   16.40
  -1   5  -3  769.82   16.90
  -1   5  -3  798.62   17.50
  -1   5  -3  764.12   17.00
   1  -5   3  753.32   17.60
   1  -5   3  784.92   17.40
   1  -5   3  774.32   17.70
   1  -5   3  781.92   16.20
   1  -5   3  769.62   17.60
   1  -5   3  795.92   17.90
  -2   5  -3  300.77    9.00
  -2   5  -3  305.67    8.50
  -2   5  -3  302.27    8.60
  -2   5  -3  312.47    9.60
  -2   5  -3  292.57    8.60
  -2   5  -3  296.37    9.10
  -2   5  -3  307.57    8.20
   2  -5   3  297.67    9.50
   2  -5   3  317.77    9.60
   2  -5   3  315.67    9.30
   2  -5   3  316.27    9.20
   2  -5   3  310.17    8.60
   2  -5   3  297.57    7.30
  -3   5  -3    6.90    2.80
  -3   5  -3    2.40    2.50
  -3   5  -3    7.50    2.60
  -3   5  -3    6.50    2.50
  -3   5  -3    4.50    2.40
  -3   5  -3    3.10    3.20
   3  -5   3    4.20    2.90
   3  -5   3    5.70    3.00
   3  -5   3    3.40    2.90
   3  -5   3    3.30    3.20
   3  -5   3    0.40    3.00
  -4   5  -3   32.10    3.90
  -4   5  -3   35.50    4.20
  -4   5  -3   37.30    4.30
  -4   5  -3   45.60    3.90
  -4   5  -3   31.50    4.00
  -4   5  -3   42.80    5.60
   4  -5   3   33.80    4.30
   4  -5   3   36.00    4.70
   4  -5   3   41.00    4.60
  -5   5  -3   17.90    4.20
  -5   5  -3   19.50    4.20
  -5   5  -3   18.20    3.80
  -5   5  -3   15.50    4.20
   5  -5   3   13.40    4.80
   5  -5   3   22.90    4.80
   5  -5   3   15.90    4.10
  -6   5  -3    5.20    4.80
  -6   5  -3   -2.50    5.00
  -6   5  -3    1.80    4.90
   6  -5   3    4.50    5.50
   6  -5   3    3.20    4.50
   6  -5   3   -6.80    5.20
  -7   5  -3   11.50    6.40
  -7   5  -3    4.70    5.80
  -7   5  -3   20.70    6.10
   7  -5   3   19.40    8.70
   7  -5   3    2.20    6.80
   8   4  -3   11.90    7.90
  -8  -4   3   -0.50    5.00
  -8  -4   3   -3.10    4.90
   7   4  -3    2.40    6.10
  -7  -4   3   -0.50    3.60
  -7  -4   3    6.70    3.90
   6   4  -3    1.60    3.60
   6   4  -3    0.60    4.70
   6   4  -3   -0.70    4.60
  -6  -4   3    2.40    2.80
   5   4  -3    2.50    2.60
   5   4  -3   11.60    3.80
   5   4  -3    3.10    4.20
  -5  -4   3    5.70    2.30
  -5  -4   3    7.60    3.00
   4   4  -3  119.19    5.60
   4   4  -3  125.99    6.30
   4   4  -3  127.59    7.00
   4   4  -3  112.29    4.80
  -4  -4   3  122.69    5.80
  -4  -4   3  118.89    5.00
   3   4  -3    3.10    2.50
   3   4  -3    2.80    1.80
   3   4  -3    4.40    2.20
   3   4  -3    0.60    2.00
  -3  -4   3   -1.70    1.90
  -3  -4   3    2.70    1.80
  -3  -4   3    2.00    1.80
  -3  -4   3    2.60    1.60
   2   4  -3  347.07    8.90
   2   4  -3  348.07    8.80
   2   4  -3  349.87    9.00
   2   4  -3  352.86    9.00
   2   4  -3  345.77    8.60
  -2  -4   3  327.57    9.30
  -2  -4   3  360.06    8.80
  -2  -4   3  348.17    8.90
  -2  -4   3  362.66    8.40
  -2  -4   3  353.86    8.70
   1   4  -3  153.98    5.10
   1   4  -3  161.08    5.00
   1   4  -3  151.58    5.10
   1   4  -3  151.28    4.60
   1   4  -3  154.48    5.30
   1   4  -3  159.78    4.80
   1   4  -3  151.48    4.70
  -1  -4   3  154.08    4.60
  -1  -4   3  152.78    4.90
  -1  -4   3  147.69    4.60
  -1  -4   3  159.68    5.30
  -1  -4   3  157.48    5.20
  -1  -4   3  150.38    4.90
   0   4  -3    5.90    2.10
   0   4  -3    5.40    1.40
   0   4  -3    4.90    1.10
   0   4  -3   -0.50    2.00
   0   4  -3    2.50    1.60
   0   4  -3    7.50    1.50
   0   4  -3    5.10    1.50
   0   4  -3    5.30    1.10
   0   4  -3    6.60    2.00
   0   4  -3    2.10    1.40
   0   4  -3    6.40    1.60
   0  -4   3    4.10    2.00
   0  -4   3    6.10    1.50
   0  -4   3    4.20    1.40
   0  -4   3    4.80    1.20
   0  -4   3    7.00    1.90
   0  -4   3    6.30    1.90
   0  -4   3    3.20    1.50
   0  -4   3    4.90    1.10
  -1   4  -3  132.39    4.20
  -1   4  -3  124.69    4.80
  -1   4  -3  137.39    4.20
  -1   4  -3  136.59    5.10
  -1   4  -3  132.19    4.10
  -1   4  -3  130.99    4.70
  -1   4  -3  134.29    4.60
   1  -4   3  134.39    5.00
   1  -4   3  129.89    4.70
   1  -4   3  120.99    6.00
   1  -4   3  127.09    4.90
   1  -4   3  135.09    3.90
   1  -4   3  129.49    4.90
  -2   4  -3   11.20    2.30
  -2   4  -3   10.20    2.90
  -2   4  -3   14.30    2.10
  -2   4  -3   13.40    2.20
  -2   4  -3    9.90    2.00
  -2   4  -3    8.40    2.30
  -2   4  -3   12.80    1.80
  -2   4  -3   16.40    1.90
   2  -4   3   15.40    2.20
   2  -4   3   10.90    2.20
   2  -4   3   11.60    2.40
   2  -4   3   16.30    2.90
  -3   4  -3   16.40    2.80
  -3   4  -3   19.70    3.00
  -3   4  -3   16.00    2.50
  -3   4  -3   17.90    2.60
  -3   4  -3   22.80    3.10
  -3   4  -3   23.00    2.90
  -3   4  -3   16.30    2.90
   3  -4   3   19.30    3.10
   3  -4   3   17.80    2.70
   3  -4   3   15.50    2.80
   3  -4   3   17.50    2.80
   3  -4   3   18.30    3.00
  -4   4  -3   60.59    4.90
  -4   4  -3   70.49    4.50
  -4   4  -3   56.59    4.70
  -4   4  -3   61.89    4.80
  -4   4  -3   70.69    4.90
  -4   4  -3   64.69    5.30
   4  -4   3   67.69    5.40
   4  -4   3   58.09    4.70
   4  -4   3   65.39    5.30
  -5   4  -3    9.20    3.40
  -5   4  -3   10.90    3.30
  -5   4  -3   11.00    3.10
  -5   4  -3    8.10    3.20
  -5   4  -3    7.30    3.40
   5  -4   3    5.50    3.90
   5  -4   3    7.20    3.40
   5  -4   3    7.20    3.80
   5  -4   3   11.60    3.60
  -6   4  -3   29.80    4.80
  -6   4  -3   39.20    5.00
  -6   4  -3   35.70    4.80
   6  -4   3   43.60    6.00
   6  -4   3   39.70    5.60
   6  -4   3   41.30    5.00
  -7   4  -3    7.30    5.10
  -7   4  -3    6.00    5.20
  -7   4  -3   -1.00    5.20
   7  -4   3    0.50    5.80
   7  -4   3    6.20    5.80
   9   3  -3   -7.20    9.60
  -9  -3   3    1.80    9.20
  -9  -3   3   -5.40    6.20
  -9  -3   3   16.80    7.20
   8   3  -3   47.10    8.20
   8   3  -3   30.30    7.90
  -8  -3   3   49.20    5.70
  -8  -3   3   42.80    5.70
   7   3  -3   14.70    6.20
   7   3  -3   14.20    6.30
  -7  -3   3   23.80    4.40
  -7  -3   3   18.40    3.90
   6   3  -3   72.19    8.00
   6   3  -3   68.69    6.40
  -6  -3   3   75.89    5.40
  -6  -3   3   67.99    5.30
   5   3  -3   56.39    5.50
   5   3  -3   58.59    6.20
   5   3  -3   59.59    4.80
   5   3  -3   56.39    5.40
  -5  -3   3   55.99    4.10
   4   3  -3  700.03   16.40
   4   3  -3  698.43   17.10
   4   3  -3  728.33   17.00
  -4  -3   3  722.83   15.80
  -4  -3   3  737.73   15.60
   3   3  -3    6.70    2.60
   3   3  -3    2.30    1.90
   3   3  -3    9.90    2.40
   3   3  -3    7.10    1.30
   3   3  -3    5.60    1.90
  -3  -3   3   12.00    1.70
  -3  -3   3    8.70    1.60
   2   3  -3  210.98    6.20
   2   3  -3  214.38    5.90
   2   3  -3  207.18    5.80
   2   3  -3  211.88    5.90
   2   3  -3  205.78    6.20
   2   3  -3  216.98    5.80
   2   3  -3  213.48    5.40
  -2  -3   3  211.58    5.60
  -2  -3   3  220.88    5.60
  -2  -3   3  217.28    5.40
  -2  -3   3  216.58    5.70
  -2  -3   3  208.68    5.60
  -2  -3   3  219.58    5.70
   1   3  -3  841.82   17.40
   1   3  -3  855.01   17.10
   1   3  -3  822.52   17.20
   1   3  -3  840.32   17.30
   1   3  -3  868.61   17.40
   1   3  -3  856.41   17.20
   1   3  -3  819.92   17.00
   1   3  -3  856.41   17.20
   1   3  -3  843.22   17.10
   1   3  -3  820.92   17.30
  -1  -3   3  827.92   17.20
  -1  -3   3  844.22   16.90
  -1  -3   3  840.22   17.10
  -1  -3   3  857.11   17.30
  -1  -3   3  819.02   17.00
  -1  -3   3  836.22   17.30
  -1  -3   3  836.52   17.30
  -1  -3   3  850.11   16.90
  -1  -3   3  836.42   17.00
  -1  -3   3  866.01   17.20
   0   3  -3 1802.82   34.80
   0   3  -3 1789.32   35.00
   0   3  -3 1776.42   34.50
   0   3  -3 1837.42   34.40
   0   3  -3 1809.32   34.10
   0   3  -3 1780.02   34.10
   0   3  -3 1741.53   34.50
   0   3  -3 1847.82   34.90
   0   3  -3 1790.42   34.80
   0   3  -3 1755.22   34.80
   0   3  -3 1776.42   35.00
   0   3  -3 1786.02   34.50
   0  -3   3 1758.42   34.30
   0  -3   3 1786.02   34.50
   0  -3   3 1789.22   34.90
   0  -3   3 1846.42   34.30
   0  -3   3 1795.22   34.90
   0  -3   3 1808.12   34.80
   0  -3   3 1800.72   35.00
   0  -3   3 1811.22   34.00
   0  -3   3 1766.72   34.50
   0  -3   3 1827.92   34.20
   0  -3   3 1759.32   34.80
   0  -3   3 1716.83   34.40
  -1   3  -3 1130.19   22.70
  -1   3  -3 1099.99   22.30
  -1   3  -3 1126.69   23.10
  -1   3  -3 1123.69   22.40
  -1   3  -3 1136.89   22.80
  -1   3  -3 1129.29   23.10
  -1   3  -3 1152.28   22.00
  -1   3  -3 1130.19   22.90
  -1   3  -3 1097.29   22.50
  -1   3  -3 1140.49   22.10
   1  -3   3 1117.89   22.10
   1  -3   3 1143.29   23.00
   1  -3   3 1107.59   22.80
   1  -3   3 1139.39   22.10
   1  -3   3 1121.09   22.70
   1  -3   3 1111.69   22.90
   1  -3   3 1162.58   22.80
   1  -3   3 1162.38   23.80
  -2   3  -3  524.45   10.70
  -2   3  -3  509.05   11.60
  -2   3  -3  508.15   11.50
  -2   3  -3  531.05   11.00
  -2   3  -3  518.75   11.70
  -2   3  -3  520.85   11.60
  -2   3  -3  525.05   11.60
  -2   3  -3  521.15   11.50
   2  -3   3  502.55   12.10
   2  -3   3  513.75   11.80
   2  -3   3  514.25   11.30
   2  -3   3  516.45   10.70
   2  -3   3  516.25   11.90
   2  -3   3  508.95   12.20
  -3   3  -3  282.27    6.80
  -3   3  -3  287.67    7.60
  -3   3  -3  280.77    7.40
  -3   3  -3  264.27    7.60
  -3   3  -3  274.07    7.70
  -3   3  -3  278.37    7.50
   3  -3   3  283.07    7.80
   3  -3   3  272.07    8.20
   3  -3   3  280.27    8.00
  -4   3  -3   10.50    2.70
  -4   3  -3   12.40    2.60
  -4   3  -3    7.60    2.30
  -4   3  -3    9.20    2.50
  -4   3  -3    8.50    2.20
   4  -3   3   10.40    2.20
   4  -3   3    9.40    2.70
   4  -3   3    8.70    2.40
   4  -3   3    8.40    2.60
  -5   3  -3   11.10    3.10
  -5   3  -3   10.90    2.80
  -5   3  -3   13.50    3.20
   5  -3   3   14.40    3.30
   5  -3   3    8.50    3.20
  -6   3  -3   41.40    4.80
  -6   3  -3   24.40    4.30
  -6   3  -3   32.50    4.30
   6  -3   3   36.40    5.30
   6  -3   3   37.10    4.70
  -7   3  -3   23.70    5.00
  -7   3  -3   27.60    5.70
  -7   3  -3   28.60    5.30
   7  -3   3   22.30    5.60
   7  -3   3   29.20    5.80
  -8   3  -3  225.38   15.40
  -8   3  -3  223.88   12.60
  -8   3  -3  237.48   12.00
   8  -3   3  211.88   12.90
   8  -3   3  222.58   13.00
   9   2  -3   20.10    8.00
   9   2  -3    3.70   11.90
  -9  -2   3    5.30    6.10
  -9  -2   3    4.20    6.40
  -9  -2   3   24.40    9.60
   8   2  -3   15.70    6.20
   8   2  -3   25.30    7.60
   8   2  -3   22.00    9.20
  -8  -2   3   24.50    5.10
  -8  -2   3   20.10    5.00
  -8  -2   3   18.50    6.50
   7   2  -3    1.70    5.40
   7   2  -3   -7.40    5.60
   7   2  -3   15.90    4.70
   7   2  -3    4.80    6.80
  -7  -2   3   -2.30    3.30
  -7  -2   3    1.40    3.50
   6   2  -3  148.29    8.80
   6   2  -3  137.69    9.20
   6   2  -3  171.98    8.10
  -6  -2   3  155.58    6.60
  -6  -2   3  153.18    6.30
   5   2  -3   85.89    6.40
   5   2  -3   94.49    7.00
   5   2  -3   88.29    7.50
  -5  -2   3   86.59    4.50
  -5  -2   3   90.39    4.50
   4   2  -3   58.59    5.00
   4   2  -3   53.49    3.70
   4   2  -3   49.99    4.90
   4   2  -3   60.39    3.90
   4   2  -3   58.79    5.20
  -4  -2   3   55.69    3.40
  -4  -2   3   46.30    3.80
   3   2  -3  326.97    8.30
   3   2  -3  319.27    8.90
   3   2  -3  331.17    8.80
   3   2  -3  325.37    8.80
  -3  -2   3  326.77    7.60
  -3  -2   3  324.07    7.40
  -3  -2   3  311.87    8.50
  -3  -2   3  329.57    7.80
   2   2  -3  596.04   12.40
   2   2  -3  588.54   12.70
   2   2  -3  587.94   12.30
   2   2  -3  594.44   12.90
   2   2  -3  592.04   12.90
   2   2  -3  595.34   13.00
   2   2  -3  589.84   12.10
  -2  -2   3  596.44   12.20
  -2  -2   3  588.14   12.60
  -2  -2   3  580.04   12.80
  -2  -2   3  581.54   12.60
  -2  -2   3  587.64   12.30
  -2  -2   3  596.44   12.10
  -2  -2   3  579.44   12.10
  -2  -2   3  599.44   12.60
   1   2  -3   62.19    2.30
   1   2  -3   59.79    2.30
   1   2  -3   58.19    2.20
   1   2  -3   59.09    2.30
   1   2  -3   56.59    2.40
   1   2  -3   55.49    2.30
   1   2  -3   57.99    2.40
   1   2  -3   59.29    2.20
   1   2  -3   56.69    2.50
  -1  -2   3   61.69    2.30
  -1  -2   3   56.99    2.30
  -1  -2   3   57.09    2.30
  -1  -2   3   60.09    2.20
  -1  -2   3   58.49    2.50
  -1  -2   3   62.59    2.30
  -1  -2   3   58.09    2.30
  -1  -2   3   62.49    2.50
  -1  -2   3   61.19    2.30
  -1  -2   3   57.19    2.20
   0   2  -3  354.86    7.40
   0   2  -3  353.56    7.60
   0   2  -3  350.46    7.40
   0   2  -3  345.77    7.70
   0   2  -3  354.36    7.80
   0   2  -3  347.27    7.80
   0   2  -3  356.06    7.60
   0   2  -3  346.47    7.70
   0   2  -3  355.56    7.50
   0   2  -3  341.47    7.90
   0  -2   3  352.96    7.40
   0  -2   3  362.16    7.60
   0  -2   3  352.96    7.50
   0  -2   3  351.46    7.80
   0  -2   3  361.66    7.70
   0  -2   3  345.97    7.80
   0  -2   3  350.86    7.40
   0  -2   3  359.06    7.90
   0  -2   3  360.06    7.80
   0  -2   3  349.17    7.50
   0  -2   3  367.46    8.30
  -1   2  -3 1401.66   26.70
  -1   2  -3 1337.57   26.90
  -1   2  -3 1392.56   27.30
  -1   2  -3 1400.76   27.30
  -1   2  -3 1460.05   27.30
  -1   2  -3 1399.26   27.10
  -1   2  -3 1396.96   27.30
  -1   2  -3 1386.56   27.10
  -1   2  -3 1408.06   27.40
  -1   2  -3 1368.86   27.20
   1  -2   3 1355.06   26.70
   1  -2   3 1389.96   27.30
   1  -2   3 1350.16   27.30
   1  -2   3 1446.96   27.00
   1  -2   3 1419.66   27.10
   1  -2   3 1372.76   27.30
   1  -2   3 1401.86   27.20
   1  -2   3 1419.96   27.10
   1  -2   3 1429.06   26.60
   1  -2   3 1365.96   27.30
   1  -2   3 1415.36   27.00
  -2   2  -3  653.43   13.00
  -2   2  -3  585.74   13.40
  -2   2  -3  594.24   13.50
  -2   2  -3  596.74   13.40
  -2   2  -3  610.94   12.70
  -2   2  -3  601.84   12.80
  -2   2  -3  604.54   12.90
  -2   2  -3  591.84   13.20
  -2   2  -3  604.44   13.00
  -2   2  -3  626.54   12.30
   2  -2   3  648.54   13.40
   2  -2   3  613.84   13.10
   2  -2   3  612.24   13.20
   2  -2   3  598.34   13.00
   2  -2   3  617.74   12.40
   2  -2   3  625.14   13.40
  -3   2  -3   48.20    3.00
  -3   2  -3   47.70    3.10
  -3   2  -3   48.20    3.00
  -3   2  -3   50.29    2.80
  -3   2  -3   48.70    2.40
   3  -2   3   51.19    3.00
   3  -2   3   50.69    2.70
   3  -2   3   49.70    3.20
   3  -2   3   49.40    2.20
   3  -2   3   50.19    3.40
  -4   2  -3  132.69    5.50
  -4   2  -3  133.89    5.30
  -4   2  -3  131.39    5.30
   4  -2   3  127.79    5.40
   4  -2   3  133.49    5.80
  -5   2  -3    4.20    2.40
  -5   2  -3    1.70    2.70
  -5   2  -3   -1.90    2.20
   5  -2   3    5.90    2.90
   5  -2   3    3.30    2.70
  -6   2  -3   38.10    4.40
  -6   2  -3   47.50    4.60
  -6   2  -3   34.50    4.10
   6  -2   3   36.50    4.40
   6  -2   3   43.20    4.90
  -7   2  -3   14.60    4.90
  -7   2  -3   15.40    4.10
   7  -2   3   15.90    4.70
   7  -2   3   17.10    4.80
  -8   2  -3  261.27   14.10
  -8   2  -3  272.87   12.60
   8  -2   3  285.17   12.80
   8  -2   3  297.67   19.50
   9   1  -3   31.90    9.50
  -9  -1   3   38.50    9.20
  -9  -1   3   41.70    6.60
  -9  -1   3   26.80    8.80
  -9  -1   3   33.90    9.60
  -9  -1   3   41.70    7.20
   8   1  -3    0.90    7.70
   8   1  -3    5.00    4.70
   8   1  -3    3.60    6.20
  -8  -1   3    2.70    4.30
  -8  -1   3    9.20    4.90
  -8  -1   3   -3.60    6.80
   7   1  -3   13.20    3.70
   7   1  -3   -3.80    5.80
   7   1  -3   12.60    5.00
   7   1  -3   -1.50    5.90
  -7  -1   3    6.40    3.50
  -7  -1   3    2.30    4.90
  -7  -1   3    5.70    3.20
   6   1  -3   -5.30    4.00
   6   1  -3    2.20    3.50
   6   1  -3   -3.30    4.00
   6   1  -3    3.90    2.70
   6   1  -3    7.60    4.90
  -6  -1   3    2.00    2.60
  -6  -1   3    1.30    2.50
   5   1  -3  217.78    8.30
   5   1  -3  220.08    9.30
   5   1  -3  225.08    6.40
   5   1  -3  214.38    8.70
   5   1  -3  231.58    9.60
  -5  -1   3  232.08    6.80
  -5  -1   3  225.98    7.00
   4   1  -3   56.59    4.70
   4   1  -3   59.99    4.10
   4   1  -3   58.69    5.00
  -4  -1   3   57.49    5.20
  -4  -1   3   66.09    3.00
   3   1  -3  253.07    7.20
   3   1  -3  246.68    7.40
   3   1  -3  246.68    6.80
   3   1  -3  251.87    7.40
  -3  -1   3  247.28    7.10
  -3  -1   3  245.78    6.00
  -3  -1   3  259.67    6.40
  -3  -1   3  233.28    7.40
  -3  -1   3  248.68    6.10
   2   1  -3  179.28    5.30
   2   1  -3  175.28    5.00
   2   1  -3  186.78    4.60
   2   1  -3  185.18    5.30
   2   1  -3  180.78    5.40
  -2  -1   3  189.98    5.10
  -2  -1   3  190.58    5.30
  -2  -1   3  178.18    4.50
  -2  -1   3  185.48    5.30
  -2  -1   3  187.98    4.80
  -2  -1   3  186.08    5.30
  -2  -1   3  186.78    4.90
   1   1  -3  257.47    6.20
   1   1  -3  263.17    6.20
   1   1  -3  263.17    5.70
   1   1  -3  259.17    6.00
   1   1  -3  259.67    5.90
   1   1  -3  276.87    5.80
   1   1  -3  257.97    6.20
  -1  -1   3  263.07    5.80
  -1  -1   3  260.77    5.80
  -1  -1   3  262.07    5.70
  -1  -1   3  265.57    5.90
  -1  -1   3  271.17    6.10
  -1  -1   3  258.97    5.70
  -1  -1   3  256.67    5.80
  -1  -1   3  267.87    6.10
  -1  -1   3  265.17    6.00
  -1  -1   3  262.17    5.80
   0   1  -3  131.89    3.20
   0   1  -3  134.39    3.30
   0   1  -3  128.49    3.10
   0   1  -3  128.09    3.30
   0   1  -3  128.49    3.50
   0   1  -3  130.19    3.30
   0   1  -3  126.19    3.30
   0   1  -3  131.59    3.00
   0   1  -3  126.79    3.10
   0   1  -3  129.29    3.30
   0   1  -3  126.49    3.20
   0  -1   3  127.09    3.30
   0  -1   3  127.89    3.00
   0  -1   3  131.69    3.20
   0  -1   3  132.29    3.10
   0  -1   3  130.89    3.20
   0  -1   3  129.29    3.40
   0  -1   3  131.19    3.30
   0  -1   3  128.09    3.20
   0  -1   3  128.19    3.30
   0  -1   3  137.79    3.30
   0  -1   3  131.49    3.30
  -1   1  -3   16.90    1.10
  -1   1  -3   13.80    1.40
  -1   1  -3   12.20    1.10
  -1   1  -3   16.10    1.30
  -1   1  -3   13.00    1.10
  -1   1  -3   15.90    1.30
  -1   1  -3   19.10    1.30
  -1   1  -3   14.80    1.40
  -1   1  -3   13.10    1.10
  -1   1  -3   16.30    1.20
   1  -1   3   17.90    1.30
   1  -1   3   17.00    1.30
   1  -1   3   15.00    1.20
   1  -1   3   14.40    1.20
   1  -1   3   13.20    1.20
   1  -1   3   15.20    1.00
   1  -1   3   17.40    1.30
   1  -1   3   15.00    1.20
   1  -1   3   16.40    1.30
   1  -1   3   14.10    1.20
  -2   1  -3   48.50    2.30
  -2   1  -3   50.19    1.90
  -2   1  -3   45.60    1.90
  -2   1  -3   45.50    2.50
  -2   1  -3   46.60    2.10
  -2   1  -3   50.49    2.50
  -2   1  -3   46.90    2.10
   2  -1   3   46.00    2.30
   2  -1   3   51.79    2.50
   2  -1   3   46.70    1.80
   2  -1   3   47.20    2.00
   2  -1   3   47.10    2.20
  -3   1  -3  369.56    8.40
  -3   1  -3  361.26    8.60
  -3   1  -3  382.26    8.10
  -3   1  -3  368.26    8.70
   3  -1   3  373.26    8.10
   3  -1   3  360.36    9.00
   3  -1   3  379.06    8.80
  -4   1  -3  308.97    8.10
  -4   1  -3  298.37    7.30
   4  -1   3  294.97    8.90
   4  -1   3  307.17    8.40
   4  -1   3  301.37    7.20
  -5   1  -3   13.20    2.90
  -5   1  -3   10.30    2.60
   5  -1   3   10.50    2.00
   5  -1   3   13.40    2.80
   5  -1   3    6.10    2.70
  -6   1  -3   67.19    5.40
  -6   1  -3   75.29    5.80
   6  -1   3   58.59    5.80
   6  -1   3   55.59    4.50
   6  -1   3   69.19    5.60
  -7   1  -3   95.49    6.80
  -7   1  -3   91.59    7.60
   7  -1   3   91.09    7.50
   7  -1   3   78.49    7.20
  -8   1  -3   26.80    5.20
  -8   1  -3   11.60    5.40
   8  -1   3   25.20    5.90
   8  -1   3   27.20    6.00
  -9   1  -3    2.40    5.90
  -9   1  -3    7.10    7.10
   9  -1   3    3.00    7.10
   9  -1   3   16.50   11.00
   8   0  -3  243.48   15.40
   8   0  -3  230.78   11.00
   8   0  -3  280.87   13.80
  -8   0   3  244.48   13.00
  -8   0   3  233.38   14.40
  -8   0   3  275.57   10.60
   7   0  -3  447.46   12.90
   7   0  -3  463.45   16.10
   7   0  -3  463.15   15.00
  -7   0   3  433.36   14.90
  -7   0   3  459.55   14.40
  -7   0   3  453.45   12.50
   6   0  -3   46.20    5.10
   6   0  -3   49.99    6.10
   6   0  -3   39.00    5.60
   6   0  -3   44.30    5.40
  -6   0   3   50.19    5.10
  -6   0   3   47.60    4.50
  -6   0   3   52.29    4.60
   5   0  -3   72.79    6.80
   5   0  -3   72.79    6.30
   5   0  -3   88.39    6.90
  -5   0   3   72.29    5.50
  -5   0   3   78.99    3.70
  -5   0   3   81.19    4.20
   4   0  -3    9.10    2.70
   4   0  -3    5.30    3.20
   4   0  -3    6.70    2.90
   4   0  -3    6.80    1.60
  -4   0   3    2.10    1.80
  -4   0   3    3.60    1.20
  -4   0   3    4.30    1.50
  -4   0   3    8.80    2.80
   3   0  -3  806.12   16.40
   3   0  -3  801.62   17.70
   3   0  -3  795.02   17.80
   3   0  -3  775.12   17.40
   3   0  -3  815.32   17.50
  -3   0   3  790.22   16.60
  -3   0   3  834.02   16.70
  -3   0   3  812.82   16.00
  -3   0   3  809.92   16.50
  -3   0   3  786.72   17.70
  -3   0   3  823.22   16.10
   2   0  -3  768.32   16.20
   2   0  -3  785.32   15.20
   2   0  -3  762.62   16.40
   2   0  -3  775.02   16.20
   2   0  -3  756.42   16.40
   2   0  -3  752.82   15.30
  -2   0   3  781.02   15.50
  -2   0   3  764.62   15.10
  -2   0   3  792.32   15.60
  -2   0   3  791.12   16.30
  -2   0   3  779.82   16.40
  -2   0   3  759.52   16.20
  -2   0   3  775.42   16.10
   1   0  -3  716.83   13.50
   1   0  -3  689.83   14.10
   1   0  -3  688.63   13.80
   1   0  -3  680.33   14.10
   1   0  -3  719.63   13.70
   1   0  -3  683.73   14.20
   1   0  -3  674.23   14.10
  -1   0   3  698.03   14.10
  -1   0   3  705.53   14.10
  -1   0   3  711.13   14.10
  -1   0   3  675.63   13.70
  -1   0   3  703.63   13.40
  -1   0   3  676.43   13.60
  -1   0   3  692.73   14.20
  -1   0   3  683.33   13.60
   0   0  -3  151.08    3.80
   0   0  -3  152.28    3.50
   0   0  -3  160.48    3.40
   0   0  -3  157.68    3.60
   0   0  -3  151.98    3.60
   0   0  -3  157.38    3.40
   0   0  -3  154.08    3.30
   0   0  -3  152.28    3.60
   0   0  -3  153.48    3.60
   0   0  -3  146.69    3.60
   0   0   3  151.78    3.60
   0   0   3  155.38    3.40
   0   0   3  155.68    3.60
   0   0   3  150.18    3.50
   0   0   3  155.28    3.50
   0   0   3  148.39    3.60
   0   0   3  153.28    3.60
   0   0   3  151.58    3.40
   0   0   3  154.78    3.70
  -1   0  -3  369.06    7.10
  -1   0  -3  364.56    7.50
  -1   0  -3  369.76    7.40
  -1   0  -3  363.16    7.40
  -1   0  -3  365.26    7.50
  -1   0  -3  367.06    7.90
   1   0   3  363.36    7.60
   1   0   3  359.76    7.10
   1   0   3  378.16    7.60
   1   0   3  363.36    7.60
   1   0   3  358.56    7.40
   1   0   3  356.86    7.40
  -2   0  -3   16.60    1.60
  -2   0  -3   17.10    1.30
  -2   0  -3   19.10    1.50
  -2   0  -3   19.90    1.30
  -2   0  -3   19.10    0.90
  -2   0  -3   16.20    1.20
   2   0   3   17.30    1.40
   2   0   3   17.60    1.50
   2   0   3   16.30    1.50
   2   0   3   16.10    1.00
   2   0   3   17.90    1.30
   2   0   3   16.50    1.60
  -3   0  -3   15.80    1.60
  -3   0  -3   17.90    1.90
  -3   0  -3   11.80    1.90
  -3   0  -3   15.60    2.00
  -3   0  -3   14.50    1.40
  -3   0  -3   17.20    1.80
  -3   0  -3   14.80    1.30
  -3   0  -3   14.10    1.80
   3   0   3   15.90    1.60
   3   0   3   15.50    1.60
   3   0   3   12.90    1.30
   3   0   3   15.70    1.70
  -4   0  -3  331.37    8.40
  -4   0  -3  335.37    8.40
  -4   0  -3  342.67    7.50
   4   0   3  331.97    8.70
   4   0   3  338.57    8.00
   4   0   3  334.87    7.60
   4   0   3  326.97    8.40
  -5   0  -3   41.10    3.20
  -5   0  -3   36.10    3.40
  -5   0  -3   35.20    3.50
   5   0   3   33.70    2.80
   5   0   3   36.80    3.20
   5   0   3   37.30    3.90
   5   0   3   38.70    3.70
  -6   0  -3    0.80    2.70
  -6   0  -3    8.10    3.10
  -6   0  -3    2.20    2.00
   6   0   3    7.50    2.90
   6   0   3   11.00    2.50
   6   0   3    5.40    2.90
  -7   0  -3   82.79    6.20
  -7   0  -3   74.29    5.30
  -7   0  -3   97.09    7.40
   7   0   3   83.29    5.80
   7   0   3   81.99    6.60
   7   0   3   84.19    6.80
  -8   0  -3    1.90    5.00
  -8   0  -3    0.80    3.80
  -8   0  -3    5.70    4.30
   8   0   3   -0.40    4.60
   8   0   3    8.00    5.10
   8   0   3    4.60    4.00
  -9   0  -3   44.50    6.60
  -9   0  -3   33.30    8.40
   9   0   3   37.60    7.10
   9   0   3   38.50    7.10
   8  -1  -3   11.10    6.90
   8  -1  -3   18.10    5.70
  -8   1   3   11.60    6.70
  -8   1   3   25.90    7.00
  -8   1   3   18.10    8.00
  -8   1   3    7.00    5.00
   7  -1  -3  122.79   11.60
   7  -1  -3  127.29    8.20
   7  -1  -3  140.39   10.30
  -7   1   3  130.09    7.00
  -7   1   3  127.09   10.40
  -7   1   3  132.89    9.30
   6  -1  -3   73.99    7.40
   6  -1  -3   86.29    8.40
   6  -1  -3   75.49    6.10
  -6   1   3   66.39    6.30
  -6   1   3   73.19    6.90
  -6   1   3   78.19    5.00
   5  -1  -3  135.29    7.20
   5  -1  -3  132.19    6.00
   5  -1  -3  133.89    7.90
  -5   1   3  128.79    7.10
  -5   1   3  130.39    6.50
  -5   1   3  126.69    5.00
   4  -1  -3   -1.20    2.80
   4  -1  -3   -0.90    2.40
   4  -1  -3   -1.00    1.70
   4  -1  -3   -4.10    3.00
  -4   1   3    0.90    1.30
  -4   1   3   -1.90    2.30
   3  -1  -3    2.20    2.20
   3  -1  -3    3.80    1.90
   3  -1  -3    4.00    1.30
   3  -1  -3    7.50    2.20
  -3   1   3    7.70    1.70
  -3   1   3    8.00    2.20
  -3   1   3    6.80    1.10
  -3   1   3    2.10    1.40
   2  -1  -3 4043.70   78.39
   2  -1  -3 4082.19   78.89
   2  -1  -3 4111.29   79.09
   2  -1  -3 4297.67   77.89
   2  -1  -3 4071.59   78.89
  -2   1   3 4257.57   78.59
  -2   1   3 4046.80   78.39
  -2   1   3 4235.78   78.79
  -2   1   3 4166.78   78.89
  -2   1   3 4084.39   77.79
  -2   1   3 4287.57   78.99
  -2   1   3 4235.58   79.09
   1  -1  -3 2380.06   43.30
   1  -1  -3 2265.87   43.90
   1  -1  -3 2239.28   43.70
   1  -1  -3 2355.76   43.90
   1  -1  -3 2243.48   43.60
   1  -1  -3 2269.17   43.90
   1  -1  -3 2299.47   43.20
   1  -1  -3 2349.17   43.50
  -1   1   3 2306.47   43.80
  -1   1   3 2274.97   43.30
  -1   1   3 2223.38   43.40
  -1   1   3 2317.87   43.90
  -1   1   3 2259.37   43.50
  -1   1   3 2346.87   43.70
  -1   1   3 2356.16   43.90
  -1   1   3 2286.57   43.40
  -1   1   3 2251.07   43.10
   0  -1  -3   -0.10    0.60
   0  -1  -3    0.20    0.70
   0  -1  -3    0.10    0.50
   0  -1  -3    2.10    0.70
   0  -1  -3    0.30    0.60
   0  -1  -3   -0.40    0.50
   0  -1  -3    0.60    0.70
   0  -1  -3    0.10    0.30
   0  -1  -3    1.30    0.70
   0  -1  -3    0.70    0.50
   0   1   3    0.10    0.50
   0   1   3    1.00    0.70
   0   1   3    0.00    0.40
   0   1   3    1.10    0.70
   0   1   3    0.20    0.70
   0   1   3    0.80    0.70
   0   1   3   -0.70    0.60
   0   1   3   -0.10    0.60
   0   1   3    0.40    0.30
   0   1   3    1.10    0.60
  -1  -1  -3 3014.90   54.89
  -1  -1  -3 2888.71   54.79
  -1  -1  -3 2971.50   55.29
  -1  -1  -3 3012.10   55.09
  -1  -1  -3 2948.21   55.09
  -1  -1  -3 2900.71   55.09
  -1  -1  -3 2909.61   54.99
   1   1   3 2990.00   54.79
   1   1   3 3010.50   55.19
   1   1   3 2894.51   54.99
   1   1   3 2866.21   54.89
   1   1   3 2941.21   54.99
   1   1   3 2904.81   54.89
  -3  -1  -3    7.00    1.30
  -3  -1  -3   10.60    1.60
  -3  -1  -3    8.70    1.60
  -3  -1  -3    9.70    1.10
  -3  -1  -3    7.00    1.50
  -3  -1  -3   10.00    1.50
   3   1   3    8.50    1.20
   3   1   3    9.70    1.30
   3   1   3   11.50    1.20
   3   1   3   10.40    1.30
  -4  -1  -3   96.39    3.50
  -4  -1  -3  109.19    5.40
  -4  -1  -3   95.19    3.60
   4   1   3  102.69    3.70
   4   1   3  101.19    4.00
   4   1   3   97.39    3.90
   4   1   3   98.49    3.40
  -5  -1  -3  453.15   10.90
  -5  -1  -3  416.56   11.50
   5   1   3  436.56   10.90
   5   1   3  459.15   10.50
   5   1   3  415.96   11.90
   5   1   3  451.95   11.00
  -6  -1  -3   43.80    4.60
  -6  -1  -3   47.20    4.50
   6   1   3   49.10    4.20
   6   1   3   39.40    3.80
   6   1   3   48.20    4.30
   6   1   3   40.20    3.90
  -7  -1  -3  208.98    8.80
  -7  -1  -3  211.78    8.00
   7   1   3  207.38    7.70
   7   1   3  200.18    7.80
   7   1   3  212.18    8.60
   7   1   3  207.48    8.30
  -8  -1  -3   18.60    4.60
  -8  -1  -3   18.10    4.10
  -8  -1  -3    1.40    4.90
  -8  -1  -3   21.40    4.60
   8   1   3   11.20    4.10
   8   1   3    9.30    4.70
  -9  -1  -3   -1.00    6.70
  -9  -1  -3   -2.80    5.40
  -9  -1  -3   -4.10    5.70
  -9  -1  -3   -6.50    5.20
  -9  -1  -3   13.10    6.20
   9   1   3    7.50    6.10
   8  -2  -3   25.90    7.50
   8  -2  -3   32.60    6.70
  -8   2   3   18.00    5.40
  -8   2   3   21.80    7.20
  -8   2   3   18.40    7.00
  -8   2   3   32.10    7.50
   7  -2  -3   41.30    6.00
   7  -2  -3   47.80    6.80
  -7   2   3   39.60    6.20
  -7   2   3   36.80    6.30
  -7   2   3   34.80    5.70
  -7   2   3   31.70    4.30
   6  -2  -3   63.29    6.50
   6  -2  -3   57.79    5.50
   6  -2  -3   59.49    7.00
  -6   2   3   60.39    6.70
  -6   2   3   57.79    5.90
  -6   2   3   57.79    5.80
  -6   2   3   64.39    5.00
   5  -2  -3   11.10    4.00
   5  -2  -3   10.20    3.00
   5  -2  -3    9.70    3.40
  -5   2   3    9.70    3.10
  -5   2   3   14.30    3.60
   4  -2  -3   79.99    6.10
   4  -2  -3   78.29    5.70
   4  -2  -3   84.79    4.80
  -4   2   3   80.29    3.30
  -4   2   3   78.39    4.80
  -4   2   3   80.19    5.60
   3  -2  -3  173.18    6.50
   3  -2  -3  172.78    6.80
   3  -2  -3  177.48    5.90
   3  -2  -3  173.78    4.80
  -3   2   3  163.28    5.50
  -3   2   3  177.78    6.40
  -3   2   3  161.48    4.50
   2  -2  -3   34.60    2.00
   2  -2  -3   35.60    2.60
   2  -2  -3   37.20    2.60
   2  -2  -3   38.10    3.00
   2  -2  -3   30.00    2.90
   2  -2  -3   39.80    1.90
   2  -2  -3   37.10    3.00
  -2   2   3   38.10    2.40
  -2   2   3   34.90    2.30
  -2   2   3   35.80    3.70
  -2   2   3   39.50    4.10
  -2   2   3   32.30    2.80
  -2   2   3   41.50    3.40
  -2   2   3   39.60    1.70
  -2   2   3   48.40    4.00
  -2   2   3   36.00    2.30
   1  -2  -3  129.29    3.20
   1  -2  -3  121.59    4.00
   1  -2  -3  118.79    4.00
   1  -2  -3  130.09    3.80
   1  -2  -3  131.09    3.80
   1  -2  -3  122.19    3.60
   1  -2  -3  125.59    4.00
   1  -2  -3  115.99    4.00
  -1   2   3  123.79    4.20
  -1   2   3  123.69    4.30
  -1   2   3  123.69    3.70
  -1   2   3  126.39    4.20
  -1   2   3  125.59    3.60
  -1   2   3  126.09    3.20
  -1   2   3  126.39    3.50
  -1   2   3  122.59    3.70
  -1   2   3  127.09    4.30
  -1   2   3  126.49    4.00
   0  -2  -3  101.89    3.30
   0  -2  -3   95.49    2.70
   0  -2  -3   98.09    3.10
   0  -2  -3  102.19    3.40
   0  -2  -3   97.09    2.80
   0  -2  -3   96.89    3.00
   0  -2  -3  101.09    3.00
   0  -2  -3  106.69    3.60
   0  -2  -3   98.19    2.60
   0   2   3   99.99    3.00
   0   2   3  101.19    3.80
   0   2   3   96.29    2.90
   0   2   3   95.19    3.10
   0   2   3  101.49    3.40
   0   2   3   97.19    2.70
   0   2   3   99.09    3.10
   0   2   3   98.89    3.30
   0   2   3  100.19    2.60
  -1  -2  -3  272.67    6.50
  -1  -2  -3  271.87    6.30
  -1  -2  -3  287.07    5.90
  -1  -2  -3  284.97    6.20
  -1  -2  -3  265.97    6.40
  -1  -2  -3  277.97    6.20
  -1  -2  -3  281.67    6.00
  -1  -2  -3  278.37    6.40
  -1  -2  -3  284.87    6.00
   1   2   3  275.77    5.90
   1   2   3  288.17    6.30
   1   2   3  278.87    6.30
   1   2   3  281.67    6.30
   1   2   3  277.17    6.00
   1   2   3  272.07    6.60
   1   2   3  275.57    6.00
   1   2   3  275.07    6.20
   1   2   3  278.27    6.20
  -2  -2  -3  794.12   15.50
  -2  -2  -3  777.22   15.20
  -2  -2  -3  779.22   15.00
  -2  -2  -3  740.83   15.50
  -2  -2  -3  795.12   15.50
  -2  -2  -3  764.62   15.60
   2   2   3  745.53   15.40
   2   2   3  761.42   15.10
   2   2   3  777.72   15.40
   2   2   3  755.42   15.30
  -3  -2  -3  321.67    7.60
  -3  -2  -3  315.97    7.20
  -3  -2  -3  316.07    7.60
  -3  -2  -3  315.07    7.50
  -3  -2  -3  317.77    7.50
   3   2   3  321.27    7.50
   3   2   3  316.07    7.30
   3   2   3  305.87    7.30
   3   2   3  321.77    7.50
  -4  -2  -3  933.51   18.90
  -4  -2  -3  937.01   19.40
   4   2   3  940.31   19.40
   4   2   3  929.71   19.40
   4   2   3  927.31   19.30
  -5  -2  -3    2.70    1.80
  -5  -2  -3    5.80    1.70
   5   2   3    0.00    1.80
   5   2   3    2.10    2.30
   5   2   3    1.40    2.10
  -6  -2  -3    8.30    2.40
  -6  -2  -3    9.40    2.60
   6   2   3    3.50    2.60
   6   2   3    3.70    2.50
   6   2   3   10.20    2.50
  -7  -2  -3    8.90    3.30
  -7  -2  -3    5.20    3.00
   7   2   3    2.80    3.00
   7   2   3    2.60    4.60
   7   2   3    5.40    3.40
   7   2   3    2.00    3.20
  -8  -2  -3   14.20    5.10
  -8  -2  -3   16.90    4.40
  -8  -2  -3   16.10    4.80
   8   2   3   15.00    4.20
   8   2   3   11.60    4.60
  -9  -2  -3    5.30    5.60
  -9  -2  -3    0.20    6.10
  -9  -2  -3   -1.40    5.40
  -9  -2  -3    7.90    7.30
  -9  -2  -3    3.20    5.50
   8  -3  -3    5.20    6.90
   8  -3  -3   -2.10    7.90
  -8   3   3   -8.00    7.40
  -8   3   3    8.20    7.30
  -8   3   3   16.40    7.20
   7  -3  -3   -0.10    6.20
   7  -3  -3   -0.90    5.30
  -7   3   3   -1.50    5.30
  -7   3   3   -0.30    6.00
  -7   3   3    4.20    5.40
   6  -3  -3   54.39    6.80
   6  -3  -3   63.39    7.00
  -6   3   3   64.19    5.20
  -6   3   3   66.49    6.50
  -6   3   3   89.19    7.60
  -6   3   3   79.19    8.20
   5  -3  -3   87.59    7.20
   5  -3  -3   98.09    6.40
  -5   3   3   91.39    7.00
  -5   3   3   89.09    6.40
  -5   3   3   85.99    4.30
  -5   3   3   99.99    6.70
   4  -3  -3    9.90    3.00
   4  -3  -3   11.40    3.00
   4  -3  -3   13.20    2.90
  -4   3   3   14.90    2.90
  -4   3   3    7.20    2.80
  -4   3   3   12.50    1.60
  -4   3   3   10.80    2.90
   3  -3  -3   59.59    3.30
   3  -3  -3   67.39    4.40
   3  -3  -3   57.59    5.00
   3  -3  -3   57.19    4.90
   3  -3  -3   52.89    2.90
   3  -3  -3   56.59    4.10
  -3   3   3   59.49    3.80
  -3   3   3   56.29    4.20
  -3   3   3   56.69    2.40
  -3   3   3   57.49    3.70
  -3   3   3   54.39    3.80
   2  -3  -3  416.86    9.20
   2  -3  -3  356.36   10.00
   2  -3  -3  396.86   10.10
   2  -3  -3  415.36    8.70
   2  -3  -3  402.66   10.30
   2  -3  -3  406.36   10.40
   2  -3  -3  418.56   10.40
  -2   3   3  401.36    9.70
  -2   3   3  402.06    9.60
  -2   3   3  410.26    9.80
  -2   3   3  417.86    9.60
  -2   3   3  404.76    8.60
   1  -3  -3  111.69    4.40
   1  -3  -3  113.59    3.50
   1  -3  -3  115.19    4.30
   1  -3  -3  123.59    3.90
   1  -3  -3  112.19    4.30
   1  -3  -3  117.69    3.80
   1  -3  -3  123.09    3.20
   1  -3  -3  122.49    4.20
   1  -3  -3  118.79    4.20
   1  -3  -3  117.99    4.10
   1  -3  -3  117.09    4.40
  -1   3   3  114.89    3.10
  -1   3   3  112.29    4.00
  -1   3   3  108.49    4.50
  -1   3   3  112.29    3.60
  -1   3   3  114.99    3.80
  -1   3   3  115.09    3.70
  -1   3   3  122.29    4.70
  -1   3   3  110.99    4.70
  -1   3   3  119.69    4.60
  -1   3   3  120.59    4.20
   0  -3  -3  428.96    9.50
   0  -3  -3  448.26    9.00
   0  -3  -3  442.46    9.40
   0  -3  -3  430.96   10.30
   0  -3  -3  438.36    9.60
   0  -3  -3  439.16    9.40
   0  -3  -3  424.96   10.00
   0  -3  -3  420.96    9.60
   0  -3  -3  431.76    9.90
   0   3   3  444.06    9.60
   0   3   3  426.16   10.10
   0   3   3  437.96    9.90
   0   3   3  432.36    9.80
   0   3   3  424.36    9.00
   0   3   3  447.86   10.30
   0   3   3  429.86    9.30
   0   3   3  443.96    9.60
   0   3   3  421.16    9.30
  -1  -3  -3 2119.79   40.00
  -1  -3  -3 2008.60   39.80
  -1  -3  -3 2035.90   40.20
  -1  -3  -3 2070.59   39.60
  -1  -3  -3 2068.79   40.10
  -1  -3  -3 2041.40   39.60
  -1  -3  -3 2093.19   39.40
  -1  -3  -3 2087.69   39.30
  -1  -3  -3 2159.58   39.30
   1   3   3 2067.39   39.70
   1   3   3 2060.39   39.40
   1   3   3 2102.89   40.30
   1   3   3 2123.79   40.00
   1   3   3 2094.59   39.60
   1   3   3 1981.50   39.30
   1   3   3 2057.69   39.30
   1   3   3 2020.80   39.70
   1   3   3 2093.89   39.80
  -2  -3  -3   -0.20    1.10
  -2  -3  -3   -2.30    0.80
  -2  -3  -3    0.00    0.90
  -2  -3  -3    1.60    1.00
  -2  -3  -3   -0.70    1.00
  -2  -3  -3    0.80    1.00
  -2  -3  -3   -0.60    1.10
  -2  -3  -3   -0.20    1.00
   2   3   3   -1.40    0.70
   2   3   3    1.30    1.10
   2   3   3    0.00    0.80
   2   3   3   -2.10    1.30
   2   3   3   -1.20    1.30
   2   3   3    1.20    0.70
   2   3   3   -0.90    0.80
   2   3   3    0.60    1.10
  -3  -3  -3   17.40    1.60
  -3  -3  -3   15.00    1.90
  -3  -3  -3   22.10    2.00
   3   3   3   21.10    1.90
   3   3   3   12.40    1.80
   3   3   3   16.30    1.70
   3   3   3   15.70    1.60
  -4  -3  -3 3498.25   66.99
  -4  -3  -3 3439.86   68.09
   4   3   3 3534.05   67.19
   4   3   3 3587.24   67.29
  -5  -3  -3  178.98    6.30
  -5  -3  -3  187.18    6.70
   5   3   3  179.38    6.30
   5   3   3  187.88    6.30
  -6  -3  -3   44.10    4.60
  -6  -3  -3   35.50    3.90
   6   3   3   39.60    4.30
  -7  -3  -3   68.49    6.00
  -7  -3  -3   61.29    6.60
   7   3   3   63.49    5.80
   7   3   3   75.59    7.70
   7   3   3   62.69    5.80
  -8  -3  -3  270.37    9.60
  -8  -3  -3  282.57   11.90
  -8  -3  -3  259.37   10.50
   8   3   3  276.77   10.50
   8   3   3  272.17   10.70
  -9  -3  -3   17.30    6.10
  -9  -3  -3   28.60    6.70
  -9  -3  -3   22.00    7.40
  -9  -3  -3   18.20    5.70
   7  -4  -3   45.40    7.80
  -7   4   3   53.89    6.80
  -7   4   3   38.40    7.10
  -7   4   3   45.50    7.20
   6  -4  -3    5.80    5.40
   6  -4  -3    9.70    5.00
  -6   4   3    8.30    4.40
  -6   4   3   -1.70    4.80
  -6   4   3    2.60    4.90
   5  -4  -3  182.08    8.90
   5  -4  -3  196.98    9.70
  -5   4   3  188.88    8.10
  -5   4   3  203.58    9.10
  -5   4   3  188.78    9.50
  -5   4   3  178.68    8.60
   4  -4  -3    2.00    3.20
   4  -4  -3   -4.60    2.80
   4  -4  -3    0.20    2.80
   4  -4  -3    1.90    3.10
  -4   4   3    1.10    3.20
  -4   4   3    3.70    3.10
  -4   4   3    1.90    2.40
  -4   4   3    4.80    3.00
   3  -4  -3   18.50    3.30
   3  -4  -3   17.40    3.20
   3  -4  -3   10.40    2.30
   3  -4  -3   22.00    2.50
   3  -4  -3   21.90    3.40
  -3   4   3   16.50    2.90
  -3   4   3   15.70    2.90
  -3   4   3   21.50    3.20
  -3   4   3   17.70    1.60
  -3   4   3   17.10    2.80
  -3   4   3   17.10    2.70
   2  -4  -3   36.00    2.70
   2  -4  -3   36.90    3.30
   2  -4  -3   34.70    3.50
   2  -4  -3   33.10    2.40
  -2   4   3   29.50    3.50
  -2   4   3   30.70    1.80
  -2   4   3   31.20    3.20
  -2   4   3   32.20    3.10
  -2   4   3   37.20    3.10
  -2   4   3   35.70    3.50
   1  -4  -3  792.42   18.10
   1  -4  -3  814.32   17.90
   1  -4  -3  819.02   17.30
   1  -4  -3  815.52   16.80
   1  -4  -3  815.92   16.10
   1  -4  -3  815.92   17.40
   1  -4  -3  825.92   17.10
  -1   4   3  800.22   16.90
  -1   4   3  765.52   16.60
  -1   4   3  795.72   16.00
  -1   4   3  802.52   16.80
  -1   4   3  790.92   16.80
  -1   4   3  791.92   17.30
  -1   4   3  816.02   17.00
   0  -4  -3  677.03   14.50
   0  -4  -3  685.33   14.80
   0  -4  -3  664.53   14.20
   0  -4  -3  670.03   15.00
   0  -4  -3  635.84   15.20
   0  -4  -3  672.53   14.50
   0  -4  -3  672.23   13.60
   0   4   3  680.93   13.90
   0   4   3  653.43   14.50
   0   4   3  669.63   14.10
   0   4   3  687.93   14.60
   0   4   3  664.23   13.60
   0   4   3  669.13   14.30
   0   4   3  669.13   15.20
   0   4   3  675.03   14.70
   0   4   3  654.53   14.20
  -1  -4  -3  555.84   11.70
  -1  -4  -3  563.54   13.10
  -1  -4  -3  566.64   12.30
  -1  -4  -3  552.44   12.70
  -1  -4  -3  553.04   12.40
  -1  -4  -3  561.64   12.30
  -1  -4  -3  562.34   11.70
  -1  -4  -3  576.44   12.70
   1   4   3  558.54   12.80
   1   4   3  578.24   13.10
   1   4   3  561.34   12.00
   1   4   3  555.84   12.50
   1   4   3  557.14   12.40
   1   4   3  565.74   12.60
   1   4   3  573.34   11.80
   1   4   3  562.34   11.90
  -2  -4  -3  415.96    9.70
  -2  -4  -3  414.56    9.90
  -2  -4  -3  401.76    9.40
  -2  -4  -3  401.16    9.60
  -2  -4  -3  399.96    9.90
  -2  -4  -3  393.06    9.40
   2   4   3  416.36    9.90
   2   4   3  389.66    9.40
   2   4   3  405.46    9.20
   2   4   3  410.96    9.40
   2   4   3  401.76    9.30
   2   4   3  402.06    9.20
  -3  -4  -3    8.30    1.90
  -3  -4  -3    6.70    1.60
  -3  -4  -3    5.30    1.60
  -3  -4  -3    2.30    1.50
   3   4   3    6.90    1.80
   3   4   3    6.60    1.40
   3   4   3    4.80    1.50
   3   4   3    4.30    1.50
   3   4   3    2.70    1.30
  -4  -4  -3  105.19    4.80
  -4  -4  -3   99.59    4.40
   4   4   3   99.29    4.50
   4   4   3  101.69    4.40
   4   4   3  107.49    4.70
  -5  -4  -3   26.20    3.40
  -5  -4  -3   28.40    3.10
   5   4   3   26.60    3.50
   5   4   3   22.90    2.90
   5   4   3   27.00    3.00
  -6  -4  -3   55.49    5.00
  -6  -4  -3   56.39    5.80
   6   4   3   50.19    4.40
   6   4   3   48.60    4.80
   6   4   3   44.10    4.80
  -7  -4  -3    6.40    3.50
  -7  -4  -3    3.50    4.40
   7   4   3    0.20    3.30
   7   4   3   14.80    3.60
   7   4   3    4.30    4.50
  -8  -4  -3    8.80    4.60
  -8  -4  -3    3.20    4.50
  -8  -4  -3    1.40    5.20
   8   4   3    0.50    4.60
   8   4   3    1.20    6.40
  -9  -4  -3    5.40    6.20
  -9  -4  -3    7.80   10.70
  -9  -4  -3   13.30    6.90
   9   4   3   17.40    6.30
   9   4   3    8.70    8.00
   7  -5  -3   21.40    7.60
   7  -5  -3   32.10    8.30
  -7   5   3   39.40    6.90
  -7   5   3   17.90    6.70
  -7   5   3   29.60    7.30
   6  -5  -3   -0.10    5.60
   6  -5  -3    7.30    5.70
  -6   5   3    8.20    5.40
  -6   5   3   -4.30    5.30
  -6   5   3   -1.20    4.80
   5  -5  -3    5.30    5.10
   5  -5  -3    2.00    4.50
   5  -5  -3    5.70    4.70
  -5   5   3   -2.80    4.00
  -5   5   3   -0.50    4.00
  -5   5   3    5.30    3.60
   4  -5  -3  264.77   10.30
   4  -5  -3  262.37   10.10
   4  -5  -3  264.37   10.60
  -4   5   3  280.97   10.20
  -4   5   3  265.27    9.60
  -4   5   3  259.27    9.30
  -4   5   3  257.77    8.80
  -4   5   3  263.97    9.70
   3  -5  -3  238.38    7.70
   3  -5  -3  243.18    7.50
   3  -5  -3  242.48    9.00
   3  -5  -3  241.78    9.20
   3  -5  -3  242.58    8.90
   3  -5  -3  251.17    8.40
  -3   5   3  242.28    8.90
  -3   5   3  224.18    8.20
  -3   5   3  241.58    7.70
  -3   5   3  230.08    8.00
  -3   5   3  234.18    8.30
   2  -5  -3   18.20    1.90
   2  -5  -3   20.10    3.20
   2  -5  -3   17.50    3.30
   2  -5  -3   18.20    3.30
   2  -5  -3   15.20    3.10
   2  -5  -3   26.50    3.00
   2  -5  -3   20.90    3.10
  -2   5   3   16.00    2.60
  -2   5   3   22.10    2.00
  -2   5   3   17.20    2.50
  -2   5   3   21.50    2.70
  -2   5   3   19.20    2.80
  -2   5   3   16.70    3.00
   1  -5  -3    1.70    1.90
   1  -5  -3    9.10    2.20
   1  -5  -3    6.60    2.30
   1  -5  -3    5.90    2.50
   1  -5  -3    4.60    2.30
   1  -5  -3    5.00    2.60
   1  -5  -3    8.00    1.60
  -1   5   3    4.60    1.80
  -1   5   3    6.00    2.00
  -1   5   3    2.90    1.80
  -1   5   3    3.50    2.00
  -1   5   3    6.80    2.70
  -1   5   3   10.40    2.40
  -1   5   3    5.70    1.30
   0  -5  -3  342.07    8.80
   0  -5  -3  326.77    9.30
   0  -5  -3  357.06   11.60
   0  -5  -3  338.87    8.80
   0  -5  -3  347.37    9.10
   0   5   3  331.77    7.80
   0   5   3  349.37    9.00
   0   5   3  350.56    8.30
   0   5   3  324.67    8.40
   0   5   3  336.97    8.90
   0   5   3  336.67    9.30
  -1  -5  -3  153.38    6.10
  -1  -5  -3  144.89    4.60
  -1  -5  -3  154.38    5.30
  -1  -5  -3  163.78    4.40
  -1  -5  -3  151.68    5.30
  -1  -5  -3  153.58    5.50
  -1  -5  -3  157.28    6.00
   1   5   3  154.78    4.60
   1   5   3  151.98    5.20
   1   5   3  142.99    6.10
   1   5   3  151.38    5.20
   1   5   3  145.59    5.50
  -2  -5  -3  290.17    8.50
  -2  -5  -3  285.57    7.30
  -2  -5  -3  291.77    7.70
  -2  -5  -3  243.48    8.50
  -2  -5  -3  278.97    7.70
   2   5   3  286.77    7.80
   2   5   3  285.47    7.40
   2   5   3  282.87    7.40
   2   5   3  263.87    8.50
   2   5   3  298.27    9.20
  -3  -5  -3  296.97    7.50
  -3  -5  -3  291.87    8.40
  -3  -5  -3  282.57    8.00
  -3  -5  -3  287.07    8.20
   3   5   3  288.87    7.90
   3   5   3  284.67    7.90
   3   5   3  282.37    8.40
   3   5   3  287.27    7.80
   3   5   3  284.37    7.80
   3   5   3  282.77    7.30
  -4  -5  -3   44.10    4.30
  -4  -5  -3   39.90    3.60
  -4  -5  -3   38.10    3.60
   4   5   3   39.60    3.60
   4   5   3   39.20    3.80
   4   5   3   46.30    3.70
   4   5   3   42.40    3.40
   4   5   3   40.70    4.10
  -5  -5  -3   70.99    5.30
  -5  -5  -3   70.49    5.20
   5   5   3   83.69    5.00
   5   5   3   68.09    5.40
   5   5   3   77.39    5.00
  -6  -5  -3   12.70    3.10
  -6  -5  -3    9.50    3.60
  -6  -5  -3    8.30    3.40
   6   5   3   13.40    3.40
   6   5   3   10.80    3.20
   6   5   3   14.80    4.30
  -7  -5  -3    9.50    3.80
  -7  -5  -3    8.80    4.10
  -7  -5  -3   10.60    4.10
   7   5   3    8.50    5.00
   7   5   3   16.00    4.10
  -8  -5  -3   11.00    4.90
  -8  -5  -3   14.20    6.00
  -8  -5  -3   25.00    5.50
   8   5   3   18.40    6.90
   8   5   3   12.80    5.20
  -9  -5  -3  145.89   11.90
  -9  -5  -3  153.08   15.60
   9   5   3  165.98   15.90
   9   5   3  151.48   11.80
   6  -6  -3   21.30    7.10
   6  -6  -3   11.50    6.20
   6  -6  -3    6.50    6.80
  -6   6   3    5.80    6.10
  -6   6   3    4.30    6.00
  -6   6   3    9.20    5.50
  -6   6   3   13.80    6.80
   5  -6  -3   19.60    5.80
   5  -6  -3   25.20    6.20
   5  -6  -3   23.40    5.10
   5  -6  -3   21.50    6.10
  -5   6   3   22.80    4.70
  -5   6   3   29.10    5.30
  -5   6   3   27.60    5.90
  -5   6   3   20.40    4.90
   4  -6  -3   41.60    5.90
   4  -6  -3   27.40    5.60
   4  -6  -3   33.00    4.50
   4  -6  -3   32.20    5.20
  -4   6   3   34.90    4.40
  -4   6   3   35.70    4.80
  -4   6   3   29.10    4.80
  -4   6   3   39.60    4.60
   3  -6  -3    8.60    3.90
   3  -6  -3   10.90    4.10
   3  -6  -3    7.10    3.00
   3  -6  -3   13.50    4.00
  -3   6   3    8.40    3.10
  -3   6   3    8.40    3.00
  -3   6   3    8.10    3.70
  -3   6   3   12.50    3.20
  -3   6   3    8.60    5.80
   2  -6  -3  689.73   16.80
   2  -6  -3  699.93   16.70
   2  -6  -3  701.13   16.30
   2  -6  -3  695.73   17.60
   2  -6  -3  693.33   16.10
   2  -6  -3  662.83   17.70
  -2   6   3  698.83   16.00
  -2   6   3  678.63   16.00
  -2   6   3  696.93   17.00
  -2   6   3  676.83   16.20
  -2   6   3  691.43   16.30
  -2   6   3  711.33   17.40
   1  -6  -3  220.28    8.70
   1  -6  -3  229.88    7.50
   1  -6  -3  233.48    8.80
   1  -6  -3  226.28    7.70
   1  -6  -3  231.08    7.90
   1  -6  -3  232.78    8.40
  -1   6   3  206.98    9.30
  -1   6   3  231.98    7.60
  -1   6   3  226.08    7.10
  -1   6   3  239.68    6.10
  -1   6   3  231.98    7.00
  -1   6   3  232.58    7.20
  -1   6   3  221.68    9.00
   0  -6  -3   72.09    4.30
   0  -6  -3   73.39    5.60
   0  -6  -3   70.99    4.80
   0  -6  -3   70.89    4.80
   0   6   3   62.09    4.40
   0   6   3   77.09    3.50
   0   6   3   75.49    4.40
   0   6   3   71.19    3.90
   0   6   3   73.59    3.90
  -1  -6  -3   29.20    3.00
  -1  -6  -3   20.20    2.00
  -1  -6  -3   21.40    3.50
  -1  -6  -3   28.80    3.10
  -1  -6  -3   23.20    3.00
  -1  -6  -3   23.00    3.90
   1   6   3   23.50    2.80
   1   6   3   16.90    2.40
   1   6   3   29.70    3.40
   1   6   3   23.70    4.10
  -2  -6  -3   96.39    5.90
  -2  -6  -3   95.59    5.00
  -2  -6  -3   97.69    6.00
  -2  -6  -3   94.59    4.40
  -2  -6  -3   98.49    4.80
   2   6   3   82.79    5.90
   2   6   3  100.09    4.60
   2   6   3  101.69    4.40
   2   6   3   85.79    4.50
   2   6   3   97.69    5.80
  -3  -6  -3    6.60    2.60
  -3  -6  -3    7.40    2.20
  -3  -6  -3    7.00    2.50
  -3  -6  -3    3.10    3.10
  -3  -6  -3   10.80    3.40
  -3  -6  -3   10.60    2.60
   3   6   3   12.00    2.70
   3   6   3    7.80    2.40
   3   6   3   10.80    4.50
   3   6   3    6.70    3.20
   3   6   3    6.60    2.10
  -4  -6  -3   55.79    4.60
  -4  -6  -3   62.39    5.70
  -4  -6  -3   44.70    4.80
  -4  -6  -3   47.60    5.30
  -4  -6  -3   53.69    4.30
   4   6   3   57.19    4.70
   4   6   3   54.49    4.30
   4   6   3   52.69    4.20
  -5  -6  -3   87.89    6.30
  -5  -6  -3   93.19    6.90
  -5  -6  -3   75.29    5.20
   5   6   3   78.49    5.30
   5   6   3   83.19    6.20
  -6  -6  -3   66.99    5.90
  -6  -6  -3   66.89    7.00
  -6  -6  -3   67.69    5.60
   6   6   3   76.89    7.50
   6   6   3   67.89    6.00
  -7  -6  -3   16.50    5.30
  -7  -6  -3   12.40    4.00
  -7  -6  -3   11.40    5.00
   7   6   3   16.90    4.50
   7   6   3   13.30    5.50
  -8  -6  -3   42.70    7.20
  -8  -6  -3   58.79    7.20
  -8  -6  -3   47.70    6.90
   8   6   3   40.40    7.60
   8   6   3   43.90    6.50
  -9  -6  -3   12.70    6.70
  -9  -6  -3    7.00    7.90
   9   6   3   -0.70   15.50
   9   6   3    6.50    6.70
   5  -7  -3   30.10    6.80
   5  -7  -3   33.70    7.60
   5  -7  -3   26.40    7.00
   5  -7  -3   28.30    6.30
  -5   7   3   39.00    6.20
  -5   7   3   31.90    6.90
  -5   7   3   17.80    7.50
  -5   7   3   37.50    6.00
   4  -7  -3   55.99    5.80
   4  -7  -3   47.60    6.60
   4  -7  -3   49.99    6.70
   4  -7  -3   50.19    6.80
  -4   7   3   58.29    6.20
  -4   7   3   43.90    5.70
  -4   7   3   48.20    5.50
  -4   7   3   45.70    5.40
   3  -7  -3   77.59    7.90
   3  -7  -3   60.39    6.60
   3  -7  -3   56.09    5.90
   3  -7  -3   59.99    6.50
  -3   7   3   57.89    6.30
  -3   7   3   61.09    6.70
  -3   7   3   61.49    6.10
  -3   7   3   60.79    6.70
   2  -7  -3  507.45   13.80
   2  -7  -3  487.65   13.30
   2  -7  -3  481.25   14.80
   2  -7  -3  488.25   13.10
   2  -7  -3  509.25   15.20
  -2   7   3  492.25   12.90
  -2   7   3  489.25   12.80
  -2   7   3  487.15   14.10
  -2   7   3  491.35   13.60
  -2   7   3  474.25   12.90
   1  -7  -3   71.69    5.80
   1  -7  -3   58.59    6.90
   1  -7  -3   70.59    5.60
   1  -7  -3   74.79    6.80
   1  -7  -3   71.79    6.00
  -1   7   3   65.99    5.30
  -1   7   3   72.99    5.20
  -1   7   3   60.89    6.30
  -1   7   3   74.89    4.90
  -1   7   3   66.09    5.60
  -1   7   3   67.69    4.50
   0  -7  -3  316.47   10.60
   0  -7  -3  306.97    9.50
   0  -7  -3  319.07    9.80
   0  -7  -3  333.47   11.00
   0   7   3  315.57    8.50
   0   7   3  310.87    9.10
   0   7   3  309.07   10.00
   0   7   3  302.27    8.80
   0   7   3  318.67    9.80
  -1  -7  -3    5.20    3.00
  -1  -7  -3    6.70    3.00
  -1  -7  -3    4.80    3.50
  -1  -7  -3    6.10    3.00
   1   7   3    5.00    3.00
   1   7   3    3.20    2.50
   1   7   3    3.70    2.20
   1   7   3    3.00    2.10
  -2  -7  -3    0.80    2.80
  -2  -7  -3    3.90    3.10
  -2  -7  -3   13.10    3.70
  -2  -7  -3    4.10    4.30
  -2  -7  -3    2.60    2.20
  -2  -7  -3    8.80    3.00
   2   7   3    7.40    2.60
   2   7   3   11.70    3.10
   2   7   3    9.50    2.70
   2   7   3    7.40    2.40
   2   7   3   12.10    4.60
  -3  -7  -3   -4.00    4.10
  -3  -7  -3   -4.50    3.50
  -3  -7  -3    0.10    2.20
  -3  -7  -3    0.70    2.90
  -3  -7  -3    1.00    2.80
  -3  -7  -3   -4.50    2.70
   3   7   3    1.50    2.40
   3   7   3    7.70    4.00
   3   7   3    4.00    2.80
   3   7   3    2.20    2.70
  -4  -7  -3    7.10    2.80
  -4  -7  -3    5.80    3.30
  -4  -7  -3    5.80    4.50
  -4  -7  -3    7.70    3.00
  -4  -7  -3    7.30    4.30
   4   7   3    3.80    4.20
   4   7   3    7.00    2.70
   4   7   3    0.60    3.10
   4   7   3    9.50    2.90
  -5  -7  -3   38.00    5.00
  -5  -7  -3   43.70    5.60
  -5  -7  -3   31.80    4.00
  -5  -7  -3   42.70    5.20
  -5  -7  -3   33.90    4.10
   5   7   3   42.20    5.00
   5   7   3   33.30    3.90
   5   7   3   42.80    4.60
  -6  -7  -3  288.47   10.30
  -6  -7  -3  306.77   11.40
  -6  -7  -3  294.77   11.90
   6   7   3  294.07    9.90
   6   7   3  297.57   12.00
   6   7   3  298.07   10.80
  -7  -7  -3   85.59    7.60
  -7  -7  -3   74.99    7.90
   7   7   3  105.19   11.00
   7   7   3  103.29    8.40
  -8  -7  -3   97.09    9.70
  -8  -7  -3   85.69   10.40
   8   7   3  100.79   10.00
   8   7   3   92.19   10.00
   4  -8  -3   46.80    6.90
   4  -8  -3   58.99    8.20
   4  -8  -3   38.50    7.80
  -4   8   3   74.09    8.20
  -4   8   3   58.49    6.80
  -4   8   3   48.20    7.40
   3  -8  -3    6.50    4.80
   3  -8  -3   -5.50    5.40
   3  -8  -3   -3.00    5.70
  -3   8   3   -5.50    4.10
  -3   8   3   -6.10    4.00
  -3   8   3   -3.10    4.90
  -3   8   3   -6.40    5.20
  -3   8   3    0.90    4.40
   2  -8  -3   13.60    4.50
   2  -8  -3   22.80    5.40
   2  -8  -3   19.20    6.10
  -2   8   3   15.40    4.00
  -2   8   3   18.20    5.10
  -2   8   3   28.30    4.80
  -2   8   3   22.60    4.50
  -2   8   3   23.20    4.20
   1  -8  -3   -0.50    4.60
   1  -8  -3    6.30    4.00
   1  -8  -3    0.60    4.40
   1  -8  -3   -4.10    3.80
  -1   8   3    5.40    2.90
  -1   8   3    3.70    3.50
  -1   8   3   -1.80    3.90
  -1   8   3    0.00    4.10
  -1   8   3    3.90    3.20
  -1   8   3   -5.10    3.30
   0  -8  -3   -1.70    3.80
   0  -8  -3   -1.30    3.60
   0  -8  -3    0.70    4.40
   0  -8  -3    0.80    4.60
   0   8   3    3.20    3.10
   0   8   3   -1.70    4.00
   0   8   3   -2.60    3.90
   0   8   3    0.30    3.00
   0   8   3    1.90    2.80
  -1  -8  -3   34.00    4.50
  -1  -8  -3   37.60    4.60
  -1  -8  -3   23.30    4.50
  -1  -8  -3   34.10    5.30
  -1  -8  -3   35.00    3.30
   1   8   3   35.10    4.90
   1   8   3   27.90    3.60
   1   8   3   37.20    4.30
   1   8   3   38.80    4.30
  -2  -8  -3  500.65   12.50
  -2  -8  -3  503.95   14.30
  -2  -8  -3  516.75   14.40
  -2  -8  -3  523.35   14.00
  -2  -8  -3  521.25   15.30
   2   8   3  503.75   13.50
   2   8   3  526.85   14.70
   2   8   3  506.45   13.60
   2   8   3  499.35   13.10
  -3  -8  -3   64.19    5.90
  -3  -8  -3   58.69    6.30
  -3  -8  -3   72.69    6.60
  -3  -8  -3   58.69    6.40
  -3  -8  -3   55.39    5.20
   3   8   3   68.99    5.50
   3   8   3   63.59    6.40
   3   8   3   60.69    6.10
   3   8   3   68.29    6.00
  -4  -8  -3    4.40    3.90
  -4  -8  -3    6.90    4.10
  -4  -8  -3    5.50    3.20
  -4  -8  -3    8.50    5.20
   4   8   3    2.50    3.40
   4   8   3    8.40    3.80
   4   8   3   -1.10    3.40
  -5  -8  -3   28.40    5.40
  -5  -8  -3   32.40    6.20
  -5  -8  -3   34.50    4.60
  -5  -8  -3   26.30    4.60
   5   8   3   33.00    4.90
   5   8   3   43.60    5.60
   5   8   3   33.70    4.90
  -6  -8  -3    4.70    5.00
  -6  -8  -3   -1.00    3.70
  -6  -8  -3    3.60    4.40
  -6  -8  -3   18.70    6.30
   6   8   3   16.50    4.90
   6   8   3    9.30    5.60
   6   8   3    4.70    4.10
  -7  -8  -3    2.30    4.70
   7   8   3    5.10    5.20
   7   8   3   12.80    4.90
   7   8   3   -5.00    6.90
  -8  -8  -3    9.90    5.70
  -8  -8  -3   16.40    7.50
   8   8   3   -8.50    6.10
   8   8   3  -11.40    8.90
   3  -9  -3    3.70    7.20
   3  -9  -3   10.20    7.30
   3  -9  -3   18.60    6.30
  -3   9   3   10.80    5.50
  -3   9   3    7.30    6.70
  -3   9   3   11.50    6.90
  -3   9   3   12.40    5.50
  -3   9   3   10.70    5.90
   2  -9  -3   38.50    6.10
   2  -9  -3   29.60    7.40
   2  -9  -3   40.50    7.60
  -2   9   3   42.80    5.90
  -2   9   3   40.80    6.20
  -2   9   3   37.30    5.80
  -2   9   3   30.60    5.60
  -2   9   3   28.70    6.60
   1  -9  -3   29.10    5.80
   1  -9  -3   29.50    6.60
   1  -9  -3   36.70    7.00
  -1   9   3   27.10    5.70
  -1   9   3   34.20    4.70
  -1   9   3   31.30    5.00
   0  -9  -3   32.60    5.50
   0  -9  -3   31.90    6.00
   0  -9  -3   35.70    6.60
   0   9   3   24.10    6.10
   0   9   3   23.10    4.20
   0   9   3   19.00    5.50
   0   9   3   28.00    4.40
  -1  -9  -3    7.00    5.20
  -1  -9  -3   -1.20    5.10
  -1  -9  -3    3.80    3.20
  -1  -9  -3    3.90    4.30
  -1  -9  -3    4.30    5.20
   1   9   3   -4.20    4.50
   1   9   3   -2.90    3.50
   1   9   3    4.40    5.50
   1   9   3    4.60    3.70
  -2  -9  -3   34.00    3.90
  -2  -9  -3   29.50    5.40
  -2  -9  -3   39.50    5.60
  -2  -9  -3   29.90    6.20
  -2  -9  -3   25.00    5.30
   2   9   3   37.20    5.60
   2   9   3   31.30    4.50
   2   9   3   26.40    4.70
  -3  -9  -3   35.80    5.60
  -3  -9  -3   49.40    4.60
  -3  -9  -3   39.60    6.60
  -3  -9  -3   38.70    5.80
   3   9   3   47.60    5.00
   3   9   3   40.90    6.10
   3   9   3   37.90    5.10
  -4  -9  -3    3.30    4.80
  -4  -9  -3   -0.40    3.70
  -4  -9  -3    3.10    5.80
  -4  -9  -3    2.90    4.80
   4   9   3   -2.20    4.60
   4   9   3   -1.30    4.00
   4   9   3    0.30    4.50
  -5  -9  -3  190.08   12.90
  -5  -9  -3  186.78   10.60
  -5  -9  -3  172.58    9.20
  -5  -9  -3  188.68   10.20
   5   9   3  182.38   10.20
   5   9   3  186.98   11.00
   5   9   3  185.48    9.90
  -6  -9  -3    6.20    7.80
  -6  -9  -3    4.50    6.70
   6   9   3    6.30    6.70
   6   9   3    0.70    5.50
  -7  -9  -3   -0.70    7.20
  -7  -9  -3   21.90    6.40
   7   9   3   16.90    6.90
   7   9   3    5.90    8.30
   7   9   3    6.00    6.00
   2 -10  -3   20.10    7.30
   2 -10  -3   22.20    9.40
   2 -10  -3   26.10    8.40
  -2  10   3   29.80    6.40
  -2  10   3   26.30    7.90
  -2  10   3   25.60    6.80
  -2  10   3   15.10    5.90
   1 -10  -3   23.70    8.50
   1 -10  -3   39.70    8.10
  -1  10   3   37.10    6.10
  -1  10   3   36.90    7.80
  -1  10   3   28.20    6.40
   0 -10  -3   41.00    7.10
   0 -10  -3   52.69    8.70
   0 -10  -3   52.29    8.10
   0  10   3   32.30    6.00
   0  10   3   40.60    7.20
   0  10   3   48.10   10.60
   0  10   3   46.70    5.50
  -1 -10  -3    7.30    6.60
  -1 -10  -3    5.10    6.30
  -1 -10  -3    0.70    5.40
   1  10   3    5.90    4.70
   1  10   3   10.10    5.40
   1  10   3    2.60    7.00
  -2 -10  -3   13.20    4.10
  -2 -10  -3   25.90    6.30
  -2 -10  -3   20.10    6.30
  -2 -10  -3   19.00    7.50
   2  10   3   24.60    6.50
   2  10   3   26.10    5.40
   2  10   3   18.80    5.20
  -3 -10  -3   34.90    7.30
  -3 -10  -3   18.90    4.50
  -3 -10  -3   19.00    6.20
  -3 -10  -3   14.90    6.30
   3  10   3   19.00    6.70
   3  10   3   19.70    5.70
   3  10   3   20.80    5.60
  -4 -10  -3  251.07   12.60
  -4 -10  -3  253.77   12.60
  -4 -10  -3  243.38   10.50
  -4 -10  -3  295.07   14.80
   4  10   3  270.07   11.90
   4  10   3  251.07   13.30
  -5 -10  -3  249.78   15.30
  -5 -10  -3  259.07   13.70
   5  10   3  257.07   15.00
   5  10   3  248.78   12.60
   5  10   3  274.07   14.20
  -6 -10  -3   24.60    6.80
  -6 -10  -3   29.50    7.90
  -6 -10  -3   29.30    6.20
   6  10   3   38.80    7.70
   6  10   3   31.40    8.50
   0 -11  -3  -10.20    7.30
   0 -11  -3   -0.50    8.40
   0  11   3    4.10    6.70
  -1 -11  -3    8.30    7.20
  -1 -11  -3   26.50    9.10
   1  11   3   20.70    6.90
   1  11   3   19.30    6.70
  -2 -11  -3   16.70    7.60
  -2 -11  -3   -0.80    7.00
  -2 -11  -3    4.70    8.20
  -2 -11  -3   -6.30    5.00
   2  11   3    5.50    6.40
   2  11   3    6.20    6.10
   2  11   3    1.90    8.50
  -3 -11  -3   29.60    5.60
  -3 -11  -3   56.79   10.00
  -3 -11  -3   31.70    8.00
  -3 -11  -3   43.60    8.40
   3  11   3   43.20    7.70
   3  11   3   49.10    9.40
   3  11   3   42.70    7.40
  -4 -11  -3   20.30    5.90
  -4 -11  -3   17.70    9.70
  -4 -11  -3   22.50    7.70
   4  11   3    5.30    7.10
   4  11   3   22.60    7.60
   4  10  -4   -5.60    7.80
   4  10  -4    2.00    9.40
   4  10  -4    8.50    7.30
   4  10  -4  -18.00    8.50
  -4 -10   4    6.30    5.60
  -4 -10   4   -3.70    7.10
  -4 -10   4    3.00    7.70
   3  10  -4    8.20    6.90
   3  10  -4   11.80    8.10
   3  10  -4   21.90    9.00
   3  10  -4    1.00    7.40
  -3 -10   4    5.00    7.60
  -3 -10   4   15.60    5.40
  -3 -10   4   14.80    7.80
   2  10  -4   13.30    7.40
   2  10  -4   18.60    7.50
   2  10  -4   11.30    8.80
   2  10  -4   16.00    6.90
  -2 -10   4    8.30    7.60
  -2 -10   4    9.70    5.30
  -2 -10   4   13.90    7.10
   1  10  -4  109.99   11.80
   1  10  -4  102.39   10.90
   1  10  -4  133.19   12.40
   1  10  -4   97.79    9.00
  -1 -10   4  118.69   11.90
  -1 -10   4  100.39    8.90
   0  10  -4   40.80    7.80
   0  10  -4   45.60    7.10
   0  10  -4   37.70    7.50
   0 -10   4   51.99    8.00
   0 -10   4   42.20    8.30
   0 -10   4   36.00    5.80
  -1  10  -4   21.30    6.80
  -1  10  -4   33.70    8.00
  -1  10  -4   27.40    7.20
   1 -10   4   38.80    8.40
   5   9  -4   38.20    8.70
   5   9  -4   17.20    6.80
   5   9  -4   46.20    8.10
  -5  -9   4   29.20    5.70
  -5  -9   4   33.90    7.90
  -5  -9   4   33.20    7.10
   4   9  -4   30.00    7.80
   4   9  -4   21.70    7.70
   4   9  -4   25.70    6.60
   4   9  -4    9.30    6.70
  -4  -9   4   28.50    6.50
  -4  -9   4   20.30    6.30
  -4  -9   4   11.80    7.50
   3   9  -4   24.10    6.70
   3   9  -4   17.10    6.80
   3   9  -4   28.60    7.30
   3   9  -4   37.20    6.20
  -3  -9   4   23.60    6.10
  -3  -9   4   22.30    6.30
  -3  -9   4   23.50    4.90
   2   9  -4    2.00    5.50
   2   9  -4    1.60    5.40
   2   9  -4    3.20    4.90
   2   9  -4    0.60    6.50
  -2  -9   4    3.70    5.70
  -2  -9   4    1.20    3.90
  -2  -9   4    1.00    5.50
   1   9  -4   12.70    5.00
   1   9  -4    3.70    6.90
   1   9  -4    8.80    5.10
   1   9  -4    6.70    4.90
   1   9  -4    3.40    5.20
  -1  -9   4    8.70    5.50
  -1  -9   4    1.50    5.50
  -1  -9   4   13.00    4.10
  -1  -9   4    1.10    5.80
   0   9  -4   37.30    5.80
   0   9  -4   33.00    6.00
   0   9  -4   47.30    6.50
   0   9  -4   38.90    6.70
   0   9  -4   34.10    8.20
   0  -9   4   49.20    7.70
   0  -9   4   39.60    6.60
   0  -9   4   52.89    5.00
   0  -9   4   37.20    6.70
   0  -9   4   34.60    7.60
  -1   9  -4   65.69    7.70
  -1   9  -4   78.09    8.80
  -1   9  -4   76.39    7.10
  -1   9  -4   75.59    7.40
   1  -9   4   76.99    8.90
   1  -9   4   70.49    8.00
   1  -9   4   65.99    7.80
   1  -9   4   81.49    5.70
  -2   9  -4   14.60    6.70
  -2   9  -4   13.50    6.20
  -2   9  -4   -2.50    4.80
  -2   9  -4    4.60    5.70
   2  -9   4    0.80    6.70
   2  -9   4    5.20    6.00
   2  -9   4    6.10    7.50
  -3   9  -4   27.00   13.80
  -3   9  -4    4.30    5.80
  -3   9  -4   -0.40    6.30
  -3   9  -4    4.20    6.30
  -3   9  -4    8.40    7.40
   3  -9   4   15.40    7.20
   3  -9   4   18.80    7.90
   3  -9   4    1.10    8.10
   6   8  -4  109.49   11.20
   6   8  -4   95.09   10.90
   6   8  -4   95.99   10.50
  -6  -8   4  103.99   10.00
  -6  -8   4  116.19   12.50
  -6  -8   4   98.59    9.40
   5   8  -4   24.00    6.90
   5   8  -4    2.50    5.60
   5   8  -4    4.20    5.50
  -5  -8   4    4.00    5.80
  -5  -8   4   11.20    4.40
  -5  -8   4    9.30    5.30
   4   8  -4   14.50    5.60
   4   8  -4    8.40    5.20
   4   8  -4   15.50    4.80
   4   8  -4    8.10    6.10
  -4  -8   4   11.50    5.30
  -4  -8   4   11.40    5.40
  -4  -8   4    8.20    3.80
   3   8  -4  144.39   10.20
   3   8  -4  158.18   10.00
   3   8  -4  158.68    9.80
   3   8  -4  160.48    8.80
  -3  -8   4  168.68    9.30
  -3  -8   4  162.68    7.80
  -3  -8   4  162.88    9.80
   2   8  -4   35.60    5.30
   2   8  -4   38.00    5.00
   2   8  -4   36.80    5.50
   2   8  -4   33.00    6.10
  -2  -8   4   37.10    5.30
  -2  -8   4   33.80    4.30
  -2  -8   4   45.80    5.70
   1   8  -4    8.30    3.80
   1   8  -4    8.90    5.30
   1   8  -4   -3.60    3.70
   1   8  -4   11.80    4.20
   1   8  -4    5.00    4.10
   1   8  -4    9.20    4.40
  -1  -8   4    5.30    4.60
  -1  -8   4   18.20    4.20
  -1  -8   4    6.10    4.20
  -1  -8   4    6.20    3.30
   0   8  -4   12.90    5.80
   0   8  -4   16.60    4.50
   0   8  -4   18.00    4.30
   0   8  -4   23.40    5.20
   0   8  -4   10.50    3.90
   0   8  -4   18.40    3.90
   0  -8   4   13.10    5.10
   0  -8   4   31.40    5.30
   0  -8   4   25.10    3.60
   0  -8   4   21.50    4.80
   0  -8   4   13.70    5.30
  -1   8  -4   31.70    5.10
  -1   8  -4   29.20    6.00
  -1   8  -4   30.60    5.50
  -1   8  -4   29.10    4.60
  -1   8  -4   26.70    4.50
  -1   8  -4   24.50    3.90
   1  -8   4   34.80    4.00
   1  -8   4   23.80    5.80
   1  -8   4   27.00    5.50
   1  -8   4   24.30    5.10
   1  -8   4   35.10    5.40
  -2   8  -4    3.80    4.90
  -2   8  -4    2.50    4.20
  -2   8  -4   -0.90    3.80
  -2   8  -4   -3.60    5.10
  -2   8  -4  -10.20    3.90
   2  -8   4   -1.50    4.80
   2  -8   4    3.20    5.20
   2  -8   4   10.60    5.60
  -3   8  -4   90.59    9.80
  -3   8  -4   91.99    8.40
  -3   8  -4   94.79    9.50
  -3   8  -4  108.79    9.30
  -3   8  -4  100.19    9.30
   3  -8   4  107.99    9.20
   3  -8   4   90.69   10.40
  -4   8  -4    4.50    7.50
  -4   8  -4    8.80    5.70
  -4   8  -4   14.30    6.20
  -4   8  -4   12.20    6.10
   4  -8   4   -2.90    6.80
   4  -8   4   -8.60   10.50
   4  -8   4    4.00    6.70
   7   7  -4   64.59    9.50
  -7  -7   4   34.40    8.20
  -7  -7   4   35.60    6.50
  -7  -7   4   48.00    6.60
   6   7  -4   20.30    5.70
   6   7  -4   14.90    5.40
   6   7  -4   22.20    7.40
  -6  -7   4   26.20    6.80
  -6  -7   4   25.30    5.10
   5   7  -4   11.90    4.40
   5   7  -4   17.60    5.70
   5   7  -4    8.00    4.70
   5   7  -4   13.20    6.50
  -5  -7   4   12.50    5.30
  -5  -7   4    7.40    3.80
  -5  -7   4   17.60    4.60
   4   7  -4    6.70    4.00
   4   7  -4    8.90    4.10
   4   7  -4   10.00    5.10
   4   7  -4    7.30    4.50
  -4  -7   4    6.60    4.20
  -4  -7   4    2.10    3.00
  -4  -7   4    6.70    4.00
   3   7  -4  297.37   10.60
   3   7  -4  300.07   11.10
   3   7  -4  290.07   10.10
   3   7  -4  313.97   11.00
  -3  -7   4  300.57   10.30
  -3  -7   4  292.37    9.40
  -3  -7   4  283.77   10.50
   2   7  -4   52.19    5.40
   2   7  -4   43.60    4.20
   2   7  -4   49.00    5.30
   2   7  -4   35.40    4.70
   2   7  -4   48.60    5.00
  -2  -7   4   44.00    5.00
  -2  -7   4   44.60    4.80
  -2  -7   4   47.50    4.60
  -2  -7   4   47.10    4.70
   1   7  -4   77.69    5.70
   1   7  -4   72.89    5.60
   1   7  -4   77.79    6.00
   1   7  -4   70.19    5.80
   1   7  -4   63.09    7.10
   1   7  -4   79.49    5.70
  -1  -7   4   78.09    6.50
  -1  -7   4   66.59    5.70
  -1  -7   4   70.09    5.00
  -1  -7   4   70.49    6.70
  -1  -7   4   59.39    6.00
   0   7  -4   63.19    5.80
   0   7  -4   66.19    5.40
   0   7  -4   74.39    7.20
   0   7  -4   69.29    5.80
   0   7  -4   69.09    6.30
   0  -7   4   64.09    6.40
   0  -7   4   65.09    4.70
   0  -7   4   63.89    6.20
   0  -7   4   63.99    6.20
   0  -7   4   69.19    6.70
  -1   7  -4    2.20    3.10
  -1   7  -4    5.40    3.80
  -1   7  -4   -1.20    3.80
  -1   7  -4    2.70    2.90
  -1   7  -4    2.10    3.20
   1  -7   4    2.50    3.50
   1  -7   4    2.40    3.70
   1  -7   4   -0.40    3.30
   1  -7   4    1.60    2.40
   1  -7   4    3.10    4.30
  -2   7  -4    7.50    4.80
  -2   7  -4   10.20    3.40
  -2   7  -4   11.50    4.10
  -2   7  -4   12.70    3.80
  -2   7  -4    9.50    3.50
  -2   7  -4   17.20    4.10
   2  -7   4   17.20    4.50
   2  -7   4    9.80    4.60
   2  -7   4    9.40    4.10
  -3   7  -4   56.09    5.70
  -3   7  -4   70.59    6.70
  -3   7  -4   55.29    5.10
  -3   7  -4   67.09    6.30
  -3   7  -4   56.69    5.40
   3  -7   4   47.30    6.20
   3  -7   4   44.70    5.70
   3  -7   4   52.39    6.50
  -4   7  -4   -4.90    5.00
  -4   7  -4   -6.00    4.80
  -4   7  -4    4.80    4.80
  -4   7  -4    5.00    4.60
  -4   7  -4   -1.90    4.50
   4  -7   4    0.40    5.30
   4  -7   4    1.40    5.00
   4  -7   4    3.20    5.40
  -5   7  -4   24.50    6.30
  -5   7  -4   31.30    6.20
  -5   7  -4   23.30    6.40
  -5   7  -4   32.40    6.70
   5  -7   4   21.90    6.90
   5  -7   4   26.30    7.00
   8   6  -4  344.77   19.30
  -8  -6   4  369.26   14.70
  -8  -6   4  408.66   17.50
  -8  -6   4  357.06   14.60
   7   6  -4  162.78   17.40
  -7  -6   4  144.49   15.30
  -7  -6   4  162.88   11.00
  -7  -6   4  193.08   12.90
   6   6  -4   25.00    5.20
   6   6  -4   28.40    6.40
   6   6  -4   28.30    7.70
  -6  -6   4   22.40    4.40
  -6  -6   4   28.90    5.80
   5   6  -4  120.99   10.80
   5   6  -4  134.99    7.70
   5   6  -4  138.19    9.40
   5   6  -4  132.69    7.20
  -5  -6   4  139.49    7.00
  -5  -6   4  117.39    8.60
  -5  -6   4  125.29    7.10
   4   6  -4   62.89    6.00
   4   6  -4   55.49    5.70
   4   6  -4   61.39    5.80
   4   6  -4   63.49    5.80
  -4  -6   4   63.79    5.00
  -4  -6   4   56.19    5.30
  -4  -6   4   66.19    6.40
   3   6  -4  714.63   15.80
   3   6  -4  654.33   17.00
   3   6  -4  667.13   16.80
   3   6  -4  679.33   17.10
   3   6  -4  686.53   16.60
   3   6  -4  689.13   16.90
  -3  -6   4  669.23   15.90
  -3  -6   4  703.83   20.60
  -3  -6   4  679.13   16.40
  -3  -6   4  679.73   16.60
  -3  -6   4  693.43   15.70
   2   6  -4  146.09    6.20
   2   6  -4  162.18    6.60
   2   6  -4  149.49    7.10
   2   6  -4  140.99    6.20
   2   6  -4  132.69    6.80
   2   6  -4  145.69    7.40
   2   6  -4  152.58    6.80
  -2  -6   4  150.28    6.90
  -2  -6   4  146.69    6.20
  -2  -6   4  148.49    6.80
  -2  -6   4  149.99    7.50
  -2  -6   4  142.59    5.80
   1   6  -4   45.40    4.60
   1   6  -4   45.00    4.70
   1   6  -4   44.30    4.60
   1   6  -4   44.70    4.40
   1   6  -4   40.80    4.20
   1   6  -4   40.50    4.20
  -1  -6   4   37.20    4.90
  -1  -6   4   44.30    4.70
  -1  -6   4   41.30    3.80
  -1  -6   4   50.59    4.30
   0   6  -4   61.49    4.80
   0   6  -4   70.99    5.40
   0   6  -4   65.79    4.70
   0   6  -4   68.19    4.90
   0   6  -4   68.79    4.60
   0   6  -4   65.29    3.90
   0  -6   4   57.49    5.00
   0  -6   4   69.49    5.10
   0  -6   4   72.09    5.30
   0  -6   4   77.89    4.30
   0  -6   4   60.89    5.10
  -1   6  -4 1154.48   24.90
  -1   6  -4 1168.28   24.10
  -1   6  -4 1139.19   23.50
  -1   6  -4 1130.49   24.20
  -1   6  -4 1119.29   24.10
  -1   6  -4 1136.79   25.20
   1  -6   4 1117.89   24.60
   1  -6   4 1131.89   23.30
   1  -6   4 1129.39   25.30
   1  -6   4 1137.69   25.00
   1  -6   4 1114.59   25.00
  -2   6  -4  138.29    7.10
  -2   6  -4  158.18    6.30
  -2   6  -4  137.69    6.00
  -2   6  -4  127.09    9.10
  -2   6  -4  142.79    6.70
  -2   6  -4  145.49    6.40
  -2   6  -4  149.59    7.40
   2  -6   4  144.49    7.10
   2  -6   4  144.99    5.50
   2  -6   4  150.58    7.60
   2  -6   4  148.69    7.00
   2  -6   4  144.49    7.40
  -3   6  -4    8.10    3.20
  -3   6  -4    3.70    3.20
  -3   6  -4    4.70    3.20
  -3   6  -4    9.20    3.60
  -3   6  -4    4.60    3.40
   3  -6   4   13.90    3.80
   3  -6   4    4.20    3.70
   3  -6   4    2.90    3.60
  -4   6  -4  120.49    7.70
  -4   6  -4  128.49    7.60
  -4   6  -4  125.49    7.90
  -4   6  -4  128.59    8.10
   4  -6   4  117.59    8.60
   4  -6   4  123.29    8.30
   4  -6   4  122.49    8.40
  -5   6  -4    3.20    4.60
  -5   6  -4    6.20    4.60
  -5   6  -4    2.20    4.70
  -5   6  -4    7.80    5.20
   5  -6   4    5.50    4.90
   5  -6   4   -7.10    4.80
   5  -6   4    2.50    5.40
  -6   6  -4   23.10    6.00
  -6   6  -4   14.30    5.40
  -6   6  -4    9.10    6.80
  -6   6  -4    5.80    5.80
   6  -6   4    8.60    6.60
   6  -6   4   15.00    6.80
   6  -6   4   13.20    6.00
   8   5  -4   37.00    9.50
  -8  -5   4   33.20    6.60
  -8  -5   4   40.20    6.40
   7   5  -4   41.50    7.60
  -7  -5   4   46.90    6.10
  -7  -5   4   31.60    5.10
   6   5  -4   -2.80    5.10
   6   5  -4    5.40    4.00
  -6  -5   4   -0.50    3.30
  -6  -5   4    2.00    4.60
  -6  -5   4    1.70    3.40
   5   5  -4   73.59    6.10
   5   5  -4   95.39    9.20
   5   5  -4   79.19    7.60
  -5  -5   4   92.39    5.60
  -5  -5   4   97.59    6.90
   4   5  -4    0.20    3.30
   4   5  -4    0.20    2.40
   4   5  -4    1.70    2.50
   4   5  -4    6.70    3.80
   4   5  -4    0.20    2.90
  -4  -5   4    5.10    3.00
  -4  -5   4    5.20    2.40
  -4  -5   4   -0.10    2.30
  -4  -5   4   -0.40    2.70
   3   5  -4   36.80    4.10
   3   5  -4   34.30    4.00
   3   5  -4   39.20    4.20
   3   5  -4   32.80    4.00
   3   5  -4   38.40    4.10
   3   5  -4   37.40    4.20
  -3  -5   4   32.90    3.50
  -3  -5   4   33.70    3.70
  -3  -5   4   49.20    4.60
  -3  -5   4   31.90    3.30
   2   5  -4  655.03   15.60
   2   5  -4  645.34   15.60
   2   5  -4  662.03   15.10
   2   5  -4  653.13   15.50
   2   5  -4  648.94   15.40
   2   5  -4  661.63   14.70
  -2  -5   4  661.83   14.80
  -2  -5   4  665.43   15.20
  -2  -5   4  677.33   14.80
  -2  -5   4  660.73   15.20
  -2  -5   4  660.23   15.40
   1   5  -4   65.69    3.90
   1   5  -4   53.49    4.00
   1   5  -4   64.69    4.90
   1   5  -4   55.19    3.90
   1   5  -4   59.69    3.60
   1   5  -4   56.99    4.30
   1   5  -4   57.19    4.30
  -1  -5   4   54.89    4.90
  -1  -5   4   61.39    3.50
  -1  -5   4   59.09    3.80
  -1  -5   4   61.09    4.40
  -1  -5   4   56.79    4.10
   0   5  -4   -2.20    1.80
   0   5  -4    2.20    2.10
   0   5  -4    2.00    1.90
   0   5  -4    1.70    1.90
   0   5  -4    1.40    1.80
   0   5  -4   -1.10    1.40
   0  -5   4    1.70    1.90
   0  -5   4   -1.30    1.60
   0  -5   4   -0.80    1.80
   0  -5   4    0.10    1.90
   0  -5   4    0.90    1.90
   0  -5   4   -2.90    2.20
  -1   5  -4  155.58    6.10
  -1   5  -4  148.29    6.20
  -1   5  -4  163.08    5.80
  -1   5  -4  164.98    5.90
  -1   5  -4  159.38    5.50
  -1   5  -4  161.18    7.00
   1  -5   4  155.78    5.90
   1  -5   4  155.88    6.60
   1  -5   4  159.68    6.50
   1  -5   4  158.68    6.30
   1  -5   4  165.18    5.10
   1  -5   4  160.08    6.40
  -2   5  -4  811.52   18.30
  -2   5  -4  846.42   19.00
  -2   5  -4  867.61   18.00
  -2   5  -4  831.12   18.30
  -2   5  -4  839.12   18.60
  -2   5  -4  851.51   19.10
  -2   5  -4  866.41   19.30
   2  -5   4  824.02   19.10
   2  -5   4  824.02   19.40
   2  -5   4  853.81   17.50
   2  -5   4  853.51   18.80
   2  -5   4  825.62   19.40
   2  -5   4  844.52   19.30
  -3   5  -4    5.50    3.70
  -3   5  -4    4.50    2.70
  -3   5  -4    3.90    2.50
  -3   5  -4    5.40    2.50
  -3   5  -4    4.10    2.60
  -3   5  -4   13.20    3.60
  -3   5  -4    5.30    2.70
   3  -5   4    4.50    3.00
   3  -5   4    6.30    3.20
   3  -5   4    8.20    3.40
   3  -5   4    5.60    3.10
  -4   5  -4  142.69    6.40
  -4   5  -4  120.19    7.10
  -4   5  -4  130.29    7.00
  -4   5  -4  128.19    6.80
  -4   5  -4  151.18    7.00
   4  -5   4  135.79    7.60
   4  -5   4  147.99    7.40
   4  -5   4  130.19    7.30
  -5   5  -4   83.09    6.90
  -5   5  -4   91.99    7.30
  -5   5  -4   80.39    7.60
  -5   5  -4   77.89    7.50
   5  -5   4   83.79    7.60
   5  -5   4   79.19    7.90
   5  -5   4   93.29    7.40
  -6   5  -4   50.29    8.40
  -6   5  -4   37.90    5.80
  -6   5  -4   38.90    5.90
   6  -5   4   38.60    8.40
   6  -5   4   34.40    5.60
   6  -5   4   29.60    6.20
  -7   5  -4    6.10    6.20
  -7   5  -4    7.80    7.20
  -7   5  -4    1.00    6.60
   7  -5   4   23.70    7.20
   7  -5   4    1.40    6.90
  -8  -4   4   13.60    5.00
  -8  -4   4   10.40    6.30
   7   4  -4   -0.30    6.60
   7   4  -4   -8.40    5.90
   7   4  -4   -8.80    7.40
  -7  -4   4    7.20    4.30
  -7  -4   4   -2.20    3.70
   6   4  -4   12.30    5.20
   6   4  -4    7.60    5.90
  -6  -4   4    4.90    3.20
  -6  -4   4   16.70    4.40
  -6  -4   4    5.90    3.20
   5   4  -4    1.40    3.70
   5   4  -4    2.50    4.20
   5   4  -4    0.60    4.40
   5   4  -4    2.50    2.90
  -5  -4   4    7.40    2.50
   4   4  -4   17.00    4.10
   4   4  -4   10.90    2.70
   4   4  -4   12.90    2.40
   4   4  -4   15.50    3.50
  -4  -4   4   12.80    2.80
  -4  -4   4   14.80    2.40
  -4  -4   4   14.50    2.30
   3   4  -4  253.67    8.10
   3   4  -4  252.47    8.40
   3   4  -4  241.38    8.20
   3   4  -4  249.78    7.60
   3   4  -4  248.88    7.40
  -3  -4   4  252.07    7.20
  -3  -4   4  247.38    7.20
  -3  -4   4  229.28    8.40
  -3  -4   4  269.37    7.10
   2   4  -4  167.98    5.70
   2   4  -4  169.68    5.80
   2   4  -4  171.88    5.70
   2   4  -4  166.48    6.00
   2   4  -4  159.28    6.00
   2   4  -4  167.48    5.60
  -2  -4   4  167.88    5.60
  -2  -4   4  164.58    5.60
  -2  -4   4  172.68    5.30
  -2  -4   4  165.78    5.20
  -2  -4   4  162.98    5.60
   1   4  -4  903.81   19.00
   1   4  -4  924.71   19.50
   1   4  -4  920.31   18.80
   1   4  -4  911.01   19.30
   1   4  -4  911.31   19.10
   1   4  -4  893.31   19.50
  -1  -4   4  913.71   19.30
  -1  -4   4  915.31   18.90
  -1  -4   4  916.71   19.40
  -1  -4   4  909.61   19.10
  -1  -4   4  915.51   19.20
   0   4  -4  132.99    5.30
   0   4  -4  129.99    4.60
   0   4  -4  135.39    4.50
   0   4  -4  134.39    5.30
   0   4  -4  127.69    4.50
   0   4  -4  131.79    3.90
   0   4  -4  122.79    4.90
   0   4  -4  131.19    4.90
   0  -4   4  118.19    5.00
   0  -4   4  131.29    4.30
   0  -4   4  111.39    5.50
   0  -4   4  132.59    4.70
   0  -4   4  136.39    4.70
   0  -4   4  131.39    4.20
   0  -4   4  135.09    5.30
   0  -4   4  134.89    3.90
  -1   4  -4   11.60    2.00
  -1   4  -4   11.00    2.40
  -1   4  -4   13.30    2.30
  -1   4  -4   11.20    2.00
  -1   4  -4   11.80    1.70
  -1   4  -4   12.00    1.60
  -1   4  -4   13.10    2.20
   1  -4   4   11.20    2.00
   1  -4   4   14.80    2.50
   1  -4   4   13.00    1.60
   1  -4   4   13.70    2.00
   1  -4   4   12.50    2.30
   1  -4   4   16.00    2.10
  -2   4  -4   47.60    4.30
  -2   4  -4   46.70    3.40
  -2   4  -4   44.80    3.30
  -2   4  -4   46.60    3.60
  -2   4  -4   51.19    3.80
  -2   4  -4   51.59    3.10
   2  -4   4   44.30    3.70
   2  -4   4   51.29    2.60
   2  -4   4   44.00    3.50
   2  -4   4   42.90    4.00
   2  -4   4   46.60    4.80
   2  -4   4   45.30    4.10
  -3   4  -4  663.73   15.50
  -3   4  -4  704.53   15.70
  -3   4  -4  670.23   15.20
  -3   4  -4  666.63   15.50
  -3   4  -4  673.03   15.60
  -3   4  -4  709.53   15.80
   3  -4   4  677.73   15.10
   3  -4   4  658.63   15.90
   3  -4   4  675.33   14.20
   3  -4   4  663.13   15.70
   3  -4   4  663.23   16.30
   3  -4   4  678.93   16.00
  -4   4  -4  413.16   11.30
  -4   4  -4  405.16   10.90
  -4   4  -4  417.96   11.10
  -4   4  -4  404.86   11.20
  -4   4  -4  399.26   10.90
   4  -4   4  404.16   11.30
   4  -4   4  372.66   12.30
   4  -4   4  406.06   12.00
   4  -4   4  422.16   11.60
  -5   4  -4   19.70    3.60
  -5   4  -4   19.50    3.70
  -5   4  -4   20.80    3.80
  -5   4  -4   17.30    3.60
  -5   4  -4   17.60    4.10
   5  -4   4   18.40    3.60
   5  -4   4   25.60    4.50
   5  -4   4   23.70    4.40
  -6   4  -4    1.30    4.00
  -6   4  -4    3.20    3.60
  -6   4  -4    1.90    4.40
  -6   4  -4    2.00    3.70
   6  -4   4    3.40    4.80
   6  -4   4    5.10    4.60
  -7   4  -4   11.30    5.20
  -7   4  -4    1.10    4.80
   7  -4   4   19.00    6.00
   7  -4   4    5.90    5.80
   8   3  -4  109.59   10.70
   8   3  -4  132.29   10.80
  -8  -3   4  110.89    8.90
  -8  -3   4  115.39    9.30
   7   3  -4  201.88   12.50
   7   3  -4  200.18   12.60
   7   3  -4  198.08   14.20
  -7  -3   4  228.08    9.20
  -7  -3   4  205.88    8.90
   6   3  -4   34.40    5.90
   6   3  -4   40.80    6.10
  -6  -3   4   37.00    4.00
  -6  -3   4   45.80    4.60
   5   3  -4   81.09    7.30
   5   3  -4   78.39    7.70
   5   3  -4   66.09    6.90
  -5  -3   4   76.29    4.60
  -5  -3   4   69.99    4.60
   4   3  -4    5.10    2.90
   4   3  -4   10.40    3.40
   4   3  -4    6.20    2.40
   4   3  -4    2.90    3.40
  -4  -3   4    4.70    2.00
  -4  -3   4    5.40    2.20
  -4  -3   4    5.00    1.90
   3   3  -4  407.56   10.90
   3   3  -4  418.86   10.80
   3   3  -4  415.46   10.40
   3   3  -4  399.16    9.40
  -3  -3   4  422.96    9.70
  -3  -3   4  422.76    9.50
  -3  -3   4  417.36    9.90
  -3  -3   4  414.26    9.70
   2   3  -4    2.20    1.60
   2   3  -4    3.90    1.70
   2   3  -4    3.60    1.80
   2   3  -4    6.50    1.40
   2   3  -4    4.10    1.50
   2   3  -4    1.70    1.40
   2   3  -4    0.90    1.30
   2   3  -4    4.50    1.80
  -2  -3   4    2.20    1.30
  -2  -3   4    4.00    1.40
  -2  -3   4    5.70    1.50
  -2  -3   4    3.10    1.30
   1   3  -4   47.60    2.70
   1   3  -4   47.70    2.40
   1   3  -4   44.00    2.60
   1   3  -4   50.19    3.10
   1   3  -4   53.09    2.80
   1   3  -4   47.60    3.00
   1   3  -4   48.90    2.60
   1   3  -4   46.20    2.70
  -1  -3   4   48.80    2.80
  -1  -3   4   43.00    2.50
  -1  -3   4   49.80    2.60
  -1  -3   4   47.70    2.90
  -1  -3   4   44.20    2.70
  -1  -3   4   42.10    2.90
  -1  -3   4   46.20    2.70
  -1  -3   4   47.30    2.60
  -1  -3   4   45.10    2.30
   0   3  -4    2.10    1.10
   0   3  -4    1.20    1.20
   0   3  -4    0.60    1.40
   0   3  -4    0.20    1.10
   0   3  -4    1.40    1.50
   0   3  -4    1.00    1.00
   0   3  -4   -0.10    1.20
   0   3  -4    1.60    0.80
   0   3  -4   -1.30    1.00
   0  -3   4    3.40    1.50
   0  -3   4    0.10    1.10
   0  -3   4   -1.00    1.40
   0  -3   4   -0.50    1.20
   0  -3   4   -0.20    1.10
   0  -3   4   -2.00    0.90
   0  -3   4   -1.70    1.10
   0  -3   4   -0.10    1.40
   0  -3   4    0.50    0.90
   0  -3   4    1.60    1.20
   0  -3   4    0.40    0.70
   0  -3   4   -0.10    0.90
  -1   3  -4  173.08    4.90
  -1   3  -4  165.78    4.90
  -1   3  -4  177.28    5.20
  -1   3  -4  158.58    5.50
  -1   3  -4  160.88    5.50
  -1   3  -4  170.08    4.50
  -1   3  -4  168.58    4.60
  -1   3  -4  167.18    5.20
  -1   3  -4  165.78    4.70
  -1   3  -4  167.98    5.10
   1  -3   4  175.98    5.20
   1  -3   4  174.98    5.10
   1  -3   4  173.48    5.10
   1  -3   4  174.48    4.50
   1  -3   4  159.28    5.00
   1  -3   4  171.38    4.50
   1  -3   4  175.58    5.40
   1  -3   4  180.88    5.50
   1  -3   4  174.48    5.20
  -2   3  -4  142.19    4.90
  -2   3  -4  127.59    5.30
  -2   3  -4  141.69    4.80
  -2   3  -4  143.59    4.20
  -2   3  -4  151.68    5.00
  -2   3  -4  145.59    4.60
  -2   3  -4  143.99    4.60
   2  -3   4  144.89    5.90
   2  -3   4  145.19    5.20
   2  -3   4  146.59    5.00
   2  -3   4  145.29    5.10
   2  -3   4  145.09    4.80
   2  -3   4  148.99    4.10
  -3   3  -4   11.60    2.40
  -3   3  -4   13.10    2.00
  -3   3  -4    8.50    2.00
  -3   3  -4   10.80    2.20
  -3   3  -4   13.00    2.20
  -3   3  -4   12.00    1.80
   3  -3   4   14.70    1.60
   3  -3   4   13.90    2.60
   3  -3   4   15.30    2.60
   3  -3   4   13.00    2.40
   3  -3   4   14.10    2.30
   3  -3   4   11.00    2.10
  -4   3  -4   64.39    4.30
  -4   3  -4   60.89    4.10
  -4   3  -4   64.39    4.40
  -4   3  -4   62.29    4.20
   4  -3   4   64.09    3.30
   4  -3   4   62.89    4.30
   4  -3   4   65.19    4.90
   4  -3   4   62.09    4.20
   4  -3   4   61.59    4.70
  -5   3  -4   19.90    3.20
  -5   3  -4   20.90    3.00
  -5   3  -4   24.60    3.50
  -5   3  -4   25.00    3.50
  -5   3  -4   21.10    3.20
   5  -3   4   23.20    4.00
   5  -3   4   17.70    3.60
   5  -3   4   23.30    3.20
   5  -3   4   21.10    3.20
  -6   3  -4  100.89    7.20
  -6   3  -4   98.49    6.80
  -6   3  -4   82.09    6.80
   6  -3   4  104.29    7.40
   6  -3   4   94.49    7.60
  -7   3  -4  157.48    9.50
  -7   3  -4  164.38    9.20
   7  -3   4  158.88   10.30
   7  -3   4  163.38   10.20
  -8   3  -4   -3.60    5.70
  -8   3  -4   -1.80    5.60
   8  -3   4   11.90    6.40
   9   2  -4   -0.90    9.90
   8   2  -4    7.30    6.50
   8   2  -4   15.70    7.70
  -8  -2   4   10.20    6.80
  -8  -2   4   10.20    4.70
  -8  -2   4    4.20    5.00
   7   2  -4   12.60    5.40
   7   2  -4    8.10    6.90
   7   2  -4   15.00    5.60
   7   2  -4   16.00    6.50
  -7  -2   4    5.70    3.70
  -7  -2   4    5.30    3.70
   6   2  -4    4.10    4.00
   6   2  -4   15.90    5.20
   6   2  -4    3.70    4.80
   6   2  -4   16.80    4.80
  -6  -2   4    7.10    3.00
  -6  -2   4    7.30    2.80
   5   2  -4  417.96   13.50
   5   2  -4  453.15   13.50
   5   2  -4  425.46   12.90
   5   2  -4  438.66   12.00
  -5  -2   4  440.36   11.30
  -5  -2   4  429.26   10.80
   4   2  -4    6.30    2.40
   4   2  -4   10.60    3.30
   4   2  -4    6.50    3.30
   4   2  -4    8.90    3.10
  -4  -2   4    5.60    2.00
  -4  -2   4    6.50    1.90
   3   2  -4    1.80    2.20
   3   2  -4    2.20    2.00
   3   2  -4    2.50    1.70
   3   2  -4    2.50    2.30
  -3  -2   4    3.30    1.40
  -3  -2   4    2.40    1.30
   2   2  -4  315.37    7.60
   2   2  -4  313.27    8.10
   2   2  -4  327.27    8.10
   2   2  -4  313.87    7.50
   2   2  -4  320.67    8.20
  -2  -2   4  320.07    7.30
  -2  -2   4  325.07    8.20
  -2  -2   4  316.37    7.50
  -2  -2   4  324.07    7.30
  -2  -2   4  316.67    7.40
  -2  -2   4  309.87    7.90
   1   2  -4   67.89    2.80
   1   2  -4   67.09    2.60
   1   2  -4   65.79    2.70
   1   2  -4   68.49    2.80
   1   2  -4   66.89    2.60
   1   2  -4   66.69    2.80
   1   2  -4   66.29    3.00
   1   2  -4   70.29    2.60
   1   2  -4   66.89    2.50
  -1  -2   4   69.79    2.40
  -1  -2   4   66.69    2.60
  -1  -2   4   62.29    2.60
  -1  -2   4   68.39    2.90
  -1  -2   4   65.09    2.40
  -1  -2   4   67.89    2.70
  -1  -2   4   65.69    2.40
  -1  -2   4   65.09    2.80
  -1  -2   4   66.29    2.70
  -1  -2   4   67.39    2.50
  -1  -2   4   62.79    2.70
  -1  -2   4   65.89    2.50
   0   2  -4  395.66    8.50
   0   2  -4  392.46    8.50
   0   2  -4  398.86    9.10
   0   2  -4  408.56    8.90
   0   2  -4  406.46    8.80
   0   2  -4  392.06    8.60
   0   2  -4  402.66    8.80
   0   2  -4  410.06    9.00
   0   2  -4  394.96    8.70
   0   2  -4  399.56    8.80
   0  -2   4  399.86    8.30
   0  -2   4  402.46    8.90
   0  -2   4  402.86    8.80
   0  -2   4  387.66    8.90
   0  -2   4  393.56    8.50
   0  -2   4  395.06    8.40
   0  -2   4  403.36    9.00
   0  -2   4  397.66    8.70
   0  -2   4  403.16    8.40
   0  -2   4  398.76    8.60
   0  -2   4  410.06    8.40
   0  -2   4  397.66    8.80
  -1   2  -4   45.80    2.20
  -1   2  -4   48.60    2.50
  -1   2  -4   53.39    2.10
  -1   2  -4   47.60    2.20
  -1   2  -4   43.80    2.60
  -1   2  -4   52.99    2.50
  -1   2  -4   48.20    2.10
  -1   2  -4   46.50    2.50
  -1   2  -4   51.29    2.50
  -1   2  -4   44.70    2.20
   1  -2   4   43.50    2.20
   1  -2   4   51.19    2.40
   1  -2   4   51.89    2.50
   1  -2   4   46.80    2.30
   1  -2   4   48.50    2.60
   1  -2   4   51.39    2.00
   1  -2   4   50.09    2.60
   1  -2   4   50.79    2.40
   1  -2   4   44.30    2.30
   1  -2   4   52.39    2.40
  -2   2  -4    1.40    1.00
  -2   2  -4   -0.10    0.90
  -2   2  -4   -0.60    1.30
  -2   2  -4    1.10    1.00
  -2   2  -4    1.60    1.30
  -2   2  -4    1.10    1.10
  -2   2  -4    0.60    1.10
   2  -2   4    0.50    1.20
   2  -2   4    1.20    1.20
   2  -2   4    0.50    1.20
   2  -2   4    0.60    0.80
   2  -2   4    2.30    1.50
   2  -2   4    1.10    1.10
  -3   2  -4  958.30   19.40
  -3   2  -4  964.50   18.90
  -3   2  -4  951.30   19.90
  -3   2  -4  961.80   19.40
  -3   2  -4  942.51   19.50
   3  -2   4  982.00   19.70
   3  -2   4  962.30   20.10
   3  -2   4  974.80   19.00
   3  -2   4  894.11   21.40
   3  -2   4  883.21   20.30
  -4   2  -4  187.58    6.40
  -4   2  -4  191.88    6.30
   4  -2   4  187.98    6.60
   4  -2   4  195.18    5.40
   4  -2   4  189.68    6.90
   4  -2   4  189.38    5.80
  -5   2  -4   17.10    2.80
  -5   2  -4   18.10    3.10
   5  -2   4   10.50    2.10
   5  -2   4   14.80    3.20
   5  -2   4   17.80    3.40
  -6   2  -4   47.90    4.70
  -6   2  -4   42.80    4.40
   6  -2   4   56.49    6.00
   6  -2   4   53.69    5.10
   6  -2   4   50.89    4.80
  -7   2  -4   45.50    5.40
  -7   2  -4   49.40    5.50
   7  -2   4   47.60    6.20
   7  -2   4   49.60    6.00
  -8   2  -4   31.70    6.10
  -8   2  -4   34.80    7.10
   8  -2   4   43.60    6.90
   8  -2   4   28.40    6.40
   8   1  -4   54.39   10.40
   8   1  -4   35.40    6.90
   8   1  -4   49.90    5.90
   8   1  -4   48.00    9.00
  -8  -1   4   46.30    5.50
  -8  -1   4   63.29    8.90
  -8  -1   4   59.19    6.20
   7   1  -4    1.20    3.60
   7   1  -4    0.00    5.00
   7   1  -4    9.20    6.70
   7   1  -4   -2.10    5.80
  -7  -1   4   -5.10    3.20
  -7  -1   4    8.10    5.20
  -7  -1   4    5.40    3.90
   6   1  -4   13.90    5.20
   6   1  -4   13.30    4.90
   6   1  -4   20.50    4.40
   6   1  -4   19.60    5.70
  -6  -1   4   18.70    3.10
  -6  -1   4   15.60    3.10
  -6  -1   4   18.70    4.60
   5   1  -4   -1.10    3.90
   5   1  -4    3.00    3.20
   5   1  -4    5.90    3.60
   5   1  -4   -2.50    3.20
  -5  -1   4    0.50    2.00
  -5  -1   4    1.30    1.90
   4   1  -4   12.40    2.80
   4   1  -4   14.00    3.20
   4   1  -4   16.10    3.20
   4   1  -4   11.20    3.60
  -4  -1   4   13.30    2.00
  -4  -1   4   14.10    1.90
   3   1  -4 1059.09   22.70
   3   1  -4 1087.09   22.90
   3   1  -4 1073.09   22.30
   3   1  -4 1086.09   22.80
  -3  -1   4 1068.79   22.30
  -3  -1   4 1039.10   21.60
  -3  -1   4 1052.09   21.30
  -3  -1   4 1075.19   21.30
   2   1  -4   96.59    4.00
   2   1  -4  100.69    3.10
   2   1  -4   94.49    3.60
   2   1  -4   89.19    3.70
  -2  -1   4  100.69    3.00
  -2  -1   4   91.19    4.00
  -2  -1   4   96.59    2.90
  -2  -1   4   95.09    3.90
  -2  -1   4   96.39    3.20
  -2  -1   4   92.59    4.00
  -2  -1   4   96.29    3.70
  -2  -1   4   91.59    3.40
   1   1  -4  640.34   12.50
   1   1  -4  605.94   12.80
   1   1  -4  623.64   13.10
   1   1  -4  615.34   12.90
   1   1  -4  598.94   12.70
   1   1  -4  634.14   12.40
   1   1  -4  623.44   12.90
  -1  -1   4  617.14   12.60
  -1  -1   4  605.74   12.50
  -1  -1   4  631.14   12.80
  -1  -1   4  613.04   12.50
  -1  -1   4  606.14   12.40
  -1  -1   4  597.74   12.40
  -1  -1   4  618.14   12.50
  -1  -1   4  608.74   12.60
  -1  -1   4  611.64   12.80
  -1  -1   4  619.54   12.70
   0   1  -4  170.88    4.30
   0   1  -4  175.28    4.10
   0   1  -4  167.78    4.10
   0   1  -4  163.98    4.20
   0   1  -4  170.78    4.10
   0   1  -4  170.88    4.50
   0   1  -4  166.38    4.20
   0   1  -4  173.48    4.30
   0   1  -4  168.58    4.10
   0   1  -4  168.28    4.00
   0  -1   4  169.08    4.10
   0  -1   4  174.38    4.30
   0  -1   4  174.88    4.20
   0  -1   4  173.58    4.30
   0  -1   4  173.08    4.10
   0  -1   4  169.38    3.90
   0  -1   4  170.78    4.40
   0  -1   4  164.48    4.10
   0  -1   4  173.28    4.10
  -1   1  -4  176.68    4.50
  -1   1  -4  172.58    4.40
  -1   1  -4  171.18    4.30
  -1   1  -4  176.78    4.40
  -1   1  -4  174.58    4.60
  -1   1  -4  175.28    4.30
  -1   1  -4  174.98    4.40
  -1   1  -4  175.78    4.10
  -1   1  -4  165.98    4.30
  -1   1  -4  179.48    4.20
   1  -1   4  175.78    4.30
   1  -1   4  172.98    4.40
   1  -1   4  171.18    4.40
   1  -1   4  174.58    4.30
   1  -1   4  174.48    4.30
   1  -1   4  173.98    4.40
   1  -1   4  167.48    4.20
   1  -1   4  177.68    4.60
   1  -1   4  174.68    4.30
  -2   1  -4    3.80    0.90
  -2   1  -4    6.80    1.00
  -2   1  -4    6.40    1.40
  -2   1  -4    5.10    1.00
  -2   1  -4    5.00    1.10
  -2   1  -4    4.50    0.90
  -2   1  -4    4.20    1.30
   2  -1   4    4.10    1.30
   2  -1   4    4.30    1.10
   2  -1   4    5.10    1.10
   2  -1   4    4.70    0.80
   2  -1   4    5.80    0.90
   2  -1   4    5.40    1.10
   2  -1   4    5.20    1.10
   2  -1   4    8.90    1.30
  -3   1  -4  777.02   16.00
  -3   1  -4  804.22   16.00
  -3   1  -4  786.22   16.50
  -3   1  -4  788.62   16.50
   3  -1   4  792.82   17.00
   3  -1   4  795.62   16.10
   3  -1   4  803.32   16.80
  -4   1  -4  279.47    7.60
   4  -1   4  280.47    8.00
   4  -1   4  269.67    6.90
   4  -1   4  278.07    8.10
  -5   1  -4   27.20    3.00
  -5   1  -4   26.90    3.20
   5  -1   4   33.30    3.50
   5  -1   4   26.70    3.20
   5  -1   4   30.90    2.70
  -6   1  -4   53.99    5.10
  -6   1  -4   54.49    5.50
   6  -1   4   54.29    5.70
   6  -1   4   59.89    4.70
   6  -1   4   55.99    5.40
  -7   1  -4   58.89    5.70
  -7   1  -4   57.29    5.50
   7  -1   4   63.79    5.80
   7  -1   4   66.39    7.10
   7  -1   4   72.59    7.20
  -8   1  -4    4.00    4.60
  -8   1  -4   12.40    5.00
   8  -1   4    5.40    4.90
   8  -1   4   -0.90    5.20
   8  -1   4    8.20    4.20
  -9   1  -4   16.20    6.50
  -9   1  -4   24.90    7.40
   9  -1   4   27.50    7.40
   9  -1   4   21.20    7.00
   8   0  -4   72.79    9.30
   8   0  -4   76.59    8.60
   8   0  -4   58.89    6.50
  -8   0   4   66.09    8.50
  -8   0   4   55.79    6.20
  -8   0   4   59.99    7.90
   7   0  -4  113.29   11.50
   7   0  -4  130.59    7.50
   7   0  -4  121.89   10.20
  -7   0   4  133.19   10.50
  -7   0   4  120.39    9.70
  -7   0   4  109.29    7.20
  -7   0   4  126.09    6.70
   6   0  -4   47.70    6.20
   6   0  -4   57.09    6.30
   6   0  -4   51.59    4.60
   6   0  -4   50.29    5.60
  -6   0   4   42.90    4.50
  -6   0   4   53.49    4.80
  -6   0   4   53.59    5.30
   5   0  -4   22.60    4.60
   5   0  -4   13.70    4.50
   5   0  -4   24.10    3.20
   5   0  -4   28.10    4.10
  -5   0   4   28.50    3.80
  -5   0   4   27.20    2.50
  -5   0   4   22.30    2.80
   4   0  -4  102.89    6.40
   4   0  -4  112.49    4.00
   4   0  -4  105.59    5.80
   4   0  -4  104.19    6.50
  -4   0   4  102.49    5.40
  -4   0   4   97.89    4.10
  -4   0   4  102.19    5.20
  -4   0   4  104.49    3.60
   3   0  -4  666.63   15.60
   3   0  -4  654.53   15.80
   3   0  -4  675.43   15.50
   3   0  -4  665.23   15.40
  -3   0   4  711.53   14.50
  -3   0   4  697.93   14.00
  -3   0   4  691.73   14.50
  -3   0   4  686.43   13.80
   2   0  -4 1184.38   24.40
   2   0  -4 1244.98   23.70
   2   0  -4 1176.68   24.40
   2   0  -4 1219.68   23.20
   2   0  -4 1177.88   24.60
   2   0  -4 1190.58   24.50
  -2   0   4 1198.38   23.60
  -2   0   4 1207.68   24.40
  -2   0   4 1190.88   23.10
  -2   0   4 1236.08   24.50
  -2   0   4 1209.58   24.30
  -2   0   4 1189.28   24.30
   1   0  -4  114.89    3.80
   1   0  -4  122.29    3.00
   1   0  -4  122.69    3.20
   1   0  -4  113.79    3.70
   1   0  -4  123.59    3.20
   1   0  -4  116.09    3.40
   1   0  -4  116.59    3.60
   1   0  -4  117.59    3.70
  -1   0   4  116.89    3.20
  -1   0   4  120.29    2.90
  -1   0   4  116.59    3.20
  -1   0   4  115.09    3.70
  -1   0   4  112.09    3.20
  -1   0   4  122.19    3.70
  -1   0   4  116.89    3.20
  -1   0   4  116.59    3.60
  -1   0   4  116.69    3.10
   0   0  -4  183.68    4.40
   0   0  -4  181.28    4.30
   0   0  -4  191.08    4.40
   0   0  -4  190.38    4.50
   0   0  -4  179.78    4.40
   0   0  -4  181.78    4.70
   0   0  -4  187.28    4.50
   0   0  -4  186.08    4.20
   0   0  -4  186.08    4.20
   0   0   4  181.48    4.40
   0   0   4  179.48    4.50
   0   0   4  191.48    4.30
   0   0   4  187.18    4.70
   0   0   4  185.68    4.00
   0   0   4  177.28    4.10
   0   0   4  187.58    4.40
   0   0   4  190.28    4.40
   0   0   4  178.18    4.10
   0   0   4  191.88    4.40
  -1   0  -4   27.90    1.30
  -1   0  -4   28.10    1.10
  -1   0  -4   27.50    1.40
  -1   0  -4   24.30    1.70
  -1   0  -4   27.40    1.30
  -1   0  -4   25.40    1.40
  -1   0  -4   26.40    1.30
  -1   0  -4   25.50    1.30
  -1   0  -4   26.60    1.40
  -1   0  -4   27.80    1.40
  -1   0  -4   27.10    1.50
   1   0   4   25.50    1.30
   1   0   4   26.80    1.30
   1   0   4   26.90    1.30
   1   0   4   28.90    1.10
   1   0   4   28.20    1.30
   1   0   4   27.50    1.60
   1   0   4   24.30    1.40
   1   0   4   23.20    1.40
  -2   0  -4  456.05    9.50
  -2   0  -4  458.65    9.50
  -2   0  -4  462.45    9.80
  -2   0  -4  459.15    9.90
  -2   0  -4  450.25    9.60
   2   0   4  457.65    9.80
   2   0   4  445.46    9.50
   2   0   4  471.35    9.70
   2   0   4  463.95    9.70
   2   0   4  445.56    9.40
   2   0   4  441.86    9.80
   2   0   4  462.55    9.50
   2   0   4  451.25    9.00
  -3   0  -4    5.60    1.30
  -3   0  -4    3.90    1.10
  -3   0  -4    3.50    0.80
  -3   0  -4    5.40    1.10
  -3   0  -4    6.70    1.60
   3   0   4    5.10    0.80
   3   0   4    5.50    1.60
   3   0   4    3.90    1.30
   3   0   4    3.30    1.00
   3   0   4    4.00    1.20
  -4   0  -4  149.59    4.70
  -4   0  -4  145.49    4.90
   4   0   4  148.79    4.10
   4   0   4  154.58    5.30
   4   0   4  145.99    4.50
  -5   0  -4   71.39    3.40
  -5   0  -4   72.39    4.20
  -5   0  -4   76.19    4.50
   5   0   4   64.49    4.60
   5   0   4   80.49    4.70
   5   0   4   69.09    5.80
   5   0   4   71.79    3.20
  -6   0  -4  345.47    9.90
  -6   0  -4  340.17   10.20
   6   0   4  342.37   10.40
   6   0   4  343.57    9.60
   6   0   4  350.26   10.30
   6   0   4  349.07    8.90
  -7   0  -4   92.09    5.50
  -7   0  -4  103.19    7.40
  -7   0  -4   96.69    6.50
   7   0   4  107.59    7.30
   7   0   4   97.59    6.90
   7   0   4   97.79    6.00
  -8   0  -4   -3.40    4.80
  -8   0  -4   -1.60    4.10
   8   0   4    1.60    4.70
   8   0   4   -0.50    4.00
   8   0   4    5.50    5.20
  -9   0  -4  132.29   10.70
  -9   0  -4  122.19   12.80
   9   0   4  150.58   11.90
   9   0   4  157.88   10.10
   9   0   4  108.19   11.20
   8  -1  -4   92.09    8.00
  -8   1   4  105.99   11.50
  -8   1   4   96.09   10.90
  -8   1   4  113.39    9.00
   7  -1  -4  849.12   20.90
   7  -1  -4  860.71   23.80
   7  -1  -4  851.71   22.90
  -7   1   4  845.82   19.70
  -7   1   4  841.42   21.70
  -7   1   4  860.91   22.70
   6  -1  -4    3.70    4.80
   6  -1  -4    3.10    3.20
   6  -1  -4   -4.30    4.00
  -6   1   4    6.90    4.50
  -6   1   4   -0.70    3.80
  -6   1   4   -0.60    2.60
   5  -1  -4   21.90    5.00
   5  -1  -4   36.90    5.00
   5  -1  -4   31.60    4.40
   5  -1  -4   36.70    3.80
  -5   1   4   32.00    4.00
  -5   1   4   41.00    3.70
   4  -1  -4  413.16   11.80
   4  -1  -4  407.16   12.20
   4  -1  -4  433.56   10.60
   4  -1  -4  403.46   12.00
  -4   1   4  434.76   11.20
  -4   1   4  428.06    9.90
   3  -1  -4  668.83   14.50
   3  -1  -4  666.83   15.70
   3  -1  -4  670.03   15.70
   3  -1  -4  668.33   15.50
  -3   1   4  652.13   13.90
  -3   1   4  667.93   14.90
  -3   1   4  660.03   14.80
   2  -1  -4  334.47    8.10
   2  -1  -4  352.06    7.80
   2  -1  -4  341.27    8.10
   2  -1  -4  336.47    8.90
   2  -1  -4  348.07    8.90
   2  -1  -4  348.87    8.80
  -2   1   4  356.16    8.80
  -2   1   4  357.16    9.00
  -2   1   4  339.67    9.00
  -2   1   4  341.67    8.30
  -2   1   4  345.77    7.70
  -2   1   4  351.26    9.20
  -2   1   4  359.36    8.40
   1  -1  -4 1024.50   20.00
   1  -1  -4 1015.40   19.70
   1  -1  -4  999.10   20.30
   1  -1  -4 1049.99   19.90
   1  -1  -4  989.50   20.30
   1  -1  -4  991.20   20.10
   1  -1  -4 1003.10   20.50
   1  -1  -4 1008.00   20.60
  -1   1   4 1027.70   20.30
  -1   1   4 1020.40   20.00
  -1   1   4  983.40   20.00
  -1   1   4 1001.90   19.70
  -1   1   4 1033.00   20.50
  -1   1   4 1000.60   20.00
  -1   1   4  999.90   19.20
  -1   1   4 1034.20   20.50
  -1   1   4 1016.40   19.90
  -1   1   4 1016.20   20.10
  -1   1   4 1018.90   20.30
   0  -1  -4 1568.24   28.80
   0  -1  -4 1510.95   28.40
   0  -1  -4 1489.65   28.90
   0  -1  -4 1462.45   28.70
   0  -1  -4 1440.76   29.00
   0  -1  -4 1488.65   28.70
   0  -1  -4 1495.95   28.60
   0  -1  -4 1503.75   28.60
   0   1   4 1479.75   28.20
   0   1   4 1464.75   28.70
   0   1   4 1438.76   28.30
   0   1   4 1541.35   29.00
   0   1   4 1536.55   28.70
   0   1   4 1463.15   28.40
   0   1   4 1495.75   28.60
   0   1   4 1521.95   28.60
  -1  -1  -4  416.06    8.30
  -1  -1  -4  417.36    8.80
  -1  -1  -4  410.86    8.50
  -1  -1  -4  400.96    8.40
  -1  -1  -4  414.66    8.40
  -1  -1  -4  412.36    8.50
  -1  -1  -4  397.56    8.60
  -1  -1  -4  393.06    8.50
  -1  -1  -4  411.36    8.90
   1   1   4  428.96    8.40
   1   1   4  402.56    8.40
   1   1   4  408.46    8.30
   1   1   4  404.06    8.50
   1   1   4  417.26    9.00
   1   1   4  406.06    8.40
   1   1   4  406.36    8.70
   1   1   4  413.06    8.60
   1   1   4  421.16    8.50
  -2  -1  -4  250.87    5.70
  -2  -1  -4  248.08    5.90
  -2  -1  -4  252.87    5.40
  -2  -1  -4  243.18    5.90
  -2  -1  -4  242.98    5.50
  -2  -1  -4  255.17    5.90
  -2  -1  -4  247.08    5.70
   2   1   4  244.98    5.90
   2   1   4  244.18    5.80
   2   1   4  254.17    5.60
   2   1   4  245.58    5.50
  -3  -1  -4  719.13   15.20
  -3  -1  -4  727.23   14.90
  -3  -1  -4  741.33   15.20
  -3  -1  -4  717.73   15.00
  -3  -1  -4  700.33   15.20
  -3  -1  -4  706.13   14.60
  -3  -1  -4  755.22   14.50
   3   1   4  740.63   15.20
   3   1   4  728.43   15.00
   3   1   4  722.93   14.60
  -4  -1  -4    5.00    1.30
  -4  -1  -4    9.70    1.60
   4   1   4   14.50    2.00
   4   1   4    6.90    1.60
   4   1   4    9.30    1.30
   4   1   4    9.90    1.90
  -5  -1  -4  101.39    4.40
   5   1   4   91.49    3.90
   5   1   4   94.49    4.80
   5   1   4   96.59    4.70
   5   1   4   88.09    4.30
  -6  -1  -4  176.58    6.50
   6   1   4  176.98    6.80
   6   1   4  173.08    6.50
   6   1   4  169.88    6.20
   6   1   4  176.28    7.00
  -7  -1  -4   75.89    5.70
  -7  -1  -4   76.49    6.70
   7   1   4   57.99    5.40
   7   1   4   75.69    5.80
   7   1   4   72.69    6.00
   7   1   4   73.49    6.40
  -8  -1  -4   25.40    4.50
  -8  -1  -4   28.60    4.70
  -8  -1  -4   27.30    4.90
  -8  -1  -4   32.40    5.70
   8   1   4   32.00    5.90
   8   1   4   26.00    4.60
  -9  -1  -4    4.90    5.30
  -9  -1  -4    3.40    5.40
  -9  -1  -4    3.80    6.60
   9   1   4   -5.90    5.10
   9   1   4   -1.20    6.30
   8  -2  -4  -18.60    7.30
   8  -2  -4   -3.60    6.10
  -8   2   4   -0.60    5.40
  -8   2   4   -7.80    7.20
  -8   2   4    1.90    6.80
  -8   2   4   -9.80   12.60
   7  -2  -4   -3.40    5.80
   7  -2  -4    3.40    4.90
  -7   2   4   -6.30    5.60
  -7   2   4   -0.70    5.30
  -7   2   4    5.60    4.00
  -7   2   4    3.10    5.20
   6  -2  -4    8.20    5.50
   6  -2  -4    7.80    4.10
   6  -2  -4    3.60    4.80
  -6   2   4    3.30    3.00
  -6   2   4   11.10    4.20
  -6   2   4    6.00    4.40
   5  -2  -4   48.70    5.50
   5  -2  -4   42.30    5.20
   5  -2  -4   49.99    4.90
  -5   2   4   49.20    4.90
  -5   2   4   52.89    5.50
  -5   2   4   45.00    3.90
   4  -2  -4   46.40    4.80
   4  -2  -4   56.99    4.40
   4  -2  -4   52.49    5.40
  -4   2   4   47.00    4.50
  -4   2   4   53.09    5.40
  -4   2   4   52.39    3.20
   3  -2  -4  247.28    7.20
   3  -2  -4  227.48    8.80
   3  -2  -4  230.58    9.20
  -3   2   4  243.08    6.00
   2  -2  -4 1613.44   30.60
   2  -2  -4 1602.74   32.00
   2  -2  -4 1594.74   32.00
   2  -2  -4 1523.15   31.40
   2  -2  -4 1551.94   31.60
  -2   2   4 1620.94   30.50
  -2   2   4 1516.45   31.10
  -2   2   4 1568.64   31.40
  -2   2   4 1664.73   31.00
  -2   2   4 1537.55   31.00
  -2   2   4 1606.94   31.80
   1  -2  -4   46.60    2.20
   1  -2  -4   48.90    2.70
   1  -2  -4   48.30    2.70
   1  -2  -4   47.00    2.80
   1  -2  -4   52.49    2.70
   1  -2  -4   48.40    2.80
   1  -2  -4   52.99    2.00
   1  -2  -4   43.50    2.60
  -1   2   4   49.10    2.60
  -1   2   4   53.39    3.20
  -1   2   4   50.99    2.30
  -1   2   4   47.40    3.00
  -1   2   4   50.29    3.10
  -1   2   4   47.80    3.00
  -1   2   4   47.20    2.40
  -1   2   4   49.10    1.90
  -1   2   4   52.89    2.80
  -1   2   4   46.40    2.50
  -1   2   4   50.19    2.20
   0  -2  -4   67.99    2.60
   0  -2  -4   66.89    2.20
   0  -2  -4   65.19    2.70
   0  -2  -4   71.49    2.90
   0  -2  -4   70.59    2.50
   0  -2  -4   75.19    2.90
   0  -2  -4   64.39    2.90
   0  -2  -4   71.89    2.50
   0   2   4   71.39    2.80
   0   2   4   69.59    2.50
   0   2   4   71.39    2.70
   0   2   4   68.69    3.00
   0   2   4   66.19    2.10
   0   2   4   71.69    2.80
   0   2   4   69.69    2.30
   0   2   4   65.49    2.70
  -1  -2  -4    2.50    1.10
  -1  -2  -4    4.20    1.00
  -1  -2  -4    4.70    0.80
  -1  -2  -4    3.50    0.70
  -1  -2  -4    5.70    0.90
  -1  -2  -4    3.20    0.80
  -1  -2  -4    7.50    1.10
  -1  -2  -4    3.90    0.90
  -1  -2  -4    5.30    0.80
  -1  -2  -4    4.90    0.80
   1   2   4    5.20    1.30
   1   2   4    5.80    1.10
   1   2   4    7.00    1.00
   1   2   4    3.80    0.90
   1   2   4    3.90    0.70
   1   2   4    6.60    1.10
   1   2   4    5.00    0.80
   1   2   4    3.80    0.70
  -2  -2  -4  982.60   19.50
  -2  -2  -4 1006.80   19.00
  -2  -2  -4  960.20   19.20
  -2  -2  -4  991.40   19.20
  -2  -2  -4  948.81   19.10
  -2  -2  -4  968.00   19.30
   2   2   4  949.51   19.20
   2   2   4  972.70   19.10
   2   2   4  965.00   19.00
   2   2   4  974.20   19.20
   2   2   4  976.50   19.60
   2   2   4  959.90   19.30
  -3  -2  -4   36.20    2.50
  -3  -2  -4   36.20    2.50
  -3  -2  -4   38.60    1.80
  -3  -2  -4   44.40    2.10
  -3  -2  -4   36.10    2.30
  -3  -2  -4   37.30    3.20
   3   2   4   40.80    2.40
   3   2   4   38.20    2.00
   3   2   4   37.90    2.30
  -4  -2  -4 5567.84  103.09
  -4  -2  -4 5475.65  102.59
  -4  -2  -4 5467.55  103.39
   4   2   4 5546.64  103.19
   4   2   4 5392.46  103.29
   4   2   4 5461.35  103.39
  -5  -2  -4   22.30    2.30
  -5  -2  -4   19.20    2.70
   5   2   4   22.50    2.80
   5   2   4   24.50    2.80
  -6  -2  -4   -0.40    2.30
  -6  -2  -4   -0.10    2.50
   6   2   4   -1.00    2.60
   6   2   4    0.80    2.40
   6   2   4    1.90    2.30
  -7  -2  -4   23.90    3.60
  -7  -2  -4   25.80    4.00
   7   2   4   28.30    3.90
   7   2   4   20.20    3.70
   7   2   4   23.70    4.10
  -8  -2  -4   -2.30    4.00
  -8  -2  -4    5.00    4.30
   8   2   4    7.90    4.30
   8   2   4   -1.70    4.40
   8   2   4    1.20    3.80
  -9  -2  -4   81.69    8.60
  -9  -2  -4   95.49   10.20
  -9  -2  -4   79.59    7.10
  -9  -2  -4   86.29    7.40
   9   2   4   88.99    7.50
   8  -3  -4   39.80    9.00
   8  -3  -4   26.70    7.60
  -8   3   4   35.10    8.40
  -8   3   4   33.60    7.70
  -8   3   4   33.10    8.10
   7  -3  -4   -2.10    5.40
   7  -3  -4    6.60    6.30
  -7   3   4    3.40    6.00
  -7   3   4    7.70    5.90
  -7   3   4    6.00    5.40
  -7   3   4    1.60    4.10
   6  -3  -4   40.50    5.50
   6  -3  -4   19.30    5.60
  -6   3   4   40.70    3.90
  -6   3   4   32.90    5.20
  -6   3   4   22.30    5.40
  -6   3   4   32.50    5.40
   5  -3  -4   32.60    4.80
   5  -3  -4   30.10    4.40
   5  -3  -4   41.10    5.50
  -5   3   4   28.50    4.50
  -5   3   4   30.60    3.10
  -5   3   4   21.30    4.10
   4  -3  -4   65.19    6.00
   4  -3  -4   51.89    4.90
   4  -3  -4   52.59    4.90
   4  -3  -4   46.40    4.80
  -4   3   4   61.89    4.80
  -4   3   4   56.29    3.30
  -4   3   4   50.99    5.30
   3  -3  -4   16.10    3.10
   3  -3  -4   16.70    3.20
   3  -3  -4   16.50    2.10
   3  -3  -4   17.00    2.70
   3  -3  -4   18.10    3.00
  -3   3   4   12.10    2.50
  -3   3   4   15.10    1.60
  -3   3   4   19.10    2.40
  -3   3   4   18.90    2.90
  -3   3   4   12.70    2.30
   2  -3  -4   46.90    3.80
   2  -3  -4   50.09    3.60
   2  -3  -4   52.89    3.00
   2  -3  -4   48.00    2.50
   2  -3  -4   50.39    3.60
   2  -3  -4   56.29    4.10
  -2   3   4   43.60    3.30
  -2   3   4   52.39    3.40
  -2   3   4   51.39    2.20
  -2   3   4   49.70    3.20
  -2   3   4   48.60    3.60
   1  -3  -4 1268.57   27.30
   1  -3  -4 1386.46   26.70
   1  -3  -4 1349.66   25.80
   1  -3  -4 1329.77   27.10
   1  -3  -4 1344.87   26.40
   1  -3  -4 1360.76   26.40
   1  -3  -4 1334.97   27.00
   1  -3  -4 1344.17   26.80
  -1   3   4 1285.07   26.80
  -1   3   4 1301.47   26.60
  -1   3   4 1289.27   27.00
  -1   3   4 1319.77   26.30
  -1   3   4 1335.67   28.20
  -1   3   4 1340.57   27.10
  -1   3   4 1354.16   27.10
  -1   3   4 1350.16   26.40
  -1   3   4 1287.87   25.70
  -1   3   4 1339.17   26.30
  -1   3   4 1358.76   26.60
   0  -3  -4   98.29    3.60
   0  -3  -4  100.09    3.50
   0  -3  -4  100.89    2.90
   0  -3  -4   98.89    3.90
   0  -3  -4   97.09    3.40
   0  -3  -4  100.09    3.50
   0  -3  -4  103.59    3.90
   0  -3  -4   95.39    3.10
   0  -3  -4   96.49    3.90
   0   3   4  107.79    3.70
   0   3   4   98.59    4.00
   0   3   4   94.89    3.50
   0   3   4   98.89    3.40
   0   3   4  100.39    3.30
   0   3   4   98.19    4.20
   0   3   4   98.19    3.10
   0   3   4  105.49    3.90
  -1  -3  -4    6.40    1.20
  -1  -3  -4    5.00    0.90
  -1  -3  -4    5.90    1.00
  -1  -3  -4    4.40    1.20
  -1  -3  -4    2.10    1.30
  -1  -3  -4    4.20    0.80
  -1  -3  -4    6.00    1.30
  -1  -3  -4    6.30    1.20
  -1  -3  -4    4.40    1.40
   1   3   4    4.60    1.10
   1   3   4    3.60    1.50
   1   3   4    5.80    1.10
   1   3   4    3.30    1.30
   1   3   4    5.20    1.40
   1   3   4    2.60    1.20
   1   3   4    5.30    0.80
   1   3   4    3.80    0.90
  -2  -3  -4   49.40    2.70
  -2  -3  -4   46.30    2.40
  -2  -3  -4   46.70    2.50
  -2  -3  -4   45.40    2.60
  -2  -3  -4   47.60    2.70
  -2  -3  -4   41.60    2.40
  -2  -3  -4   52.99    2.30
  -2  -3  -4   45.10    2.50
  -2  -3  -4   48.80    2.10
  -2  -3  -4   46.10    2.50
   2   3   4   43.60    2.80
   2   3   4   45.80    2.00
   2   3   4   46.50    2.50
   2   3   4   41.00    2.40
   2   3   4   45.10    2.10
   2   3   4   46.60    2.20
   2   3   4   47.90    2.30
  -3  -3  -4   21.10    2.20
  -3  -3  -4   26.50    2.00
  -3  -3  -4   29.60    2.60
   3   3   4   22.30    1.90
   3   3   4   27.10    1.90
   3   3   4   23.00    2.40
   3   3   4   24.70    2.20
  -4  -3  -4  391.26    9.70
  -4  -3  -4  384.46   13.00
   4   3   4  383.16   10.80
   4   3   4  416.86    9.80
   4   3   4  413.76    9.60
  -5  -3  -4   12.60    2.80
  -5  -3  -4    8.00    2.20
   5   3   4    9.40    2.20
   5   3   4   11.70    2.40
  -6  -3  -4   44.20    4.40
  -6  -3  -4   43.30    4.10
   6   3   4   38.60    3.90
   6   3   4   41.30    4.30
   6   3   4   49.90    4.70
  -7  -3  -4   28.80    3.90
  -7  -3  -4   19.40    4.30
   7   3   4   26.10    4.00
   7   3   4   24.40    3.90
  -8  -3  -4    7.40    3.80
  -8  -3  -4    9.50    4.40
  -8  -3  -4    6.60    5.20
   8   3   4    9.40    4.30
   8   3   4    8.50    4.40
  -9  -3  -4   -1.90    6.80
  -9  -3  -4    2.10    5.70
  -9  -3  -4    4.40    6.40
  -9  -3  -4    4.10    5.20
   9   3   4   -2.00    5.20
   9   3   4   -1.80    5.40
   7  -4  -4   21.70    7.50
  -7   4   4   40.00    7.20
  -7   4   4   24.90    6.60
  -7   4   4    8.40    6.50
   6  -4  -4   46.20    6.30
   6  -4  -4   51.99    6.60
  -6   4   4   47.20    6.40
  -6   4   4   52.99    5.90
  -6   4   4   48.30    6.00
   5  -4  -4    9.60    4.10
   5  -4  -4   12.50    4.20
   5  -4  -4    6.50    4.30
  -5   4   4    4.30    2.60
  -5   4   4   12.70    4.00
  -5   4   4   15.70    4.00
  -5   4   4    7.50    3.40
  -5   4   4    6.30    3.90
   4  -4  -4  139.99    7.00
   4  -4  -4  134.99    6.40
   4  -4  -4  144.99    7.30
   4  -4  -4  140.29    7.60
  -4   4   4  147.69    6.90
  -4   4   4  154.68    7.20
  -4   4   4  133.49    7.20
  -4   4   4  150.38    6.70
  -4   4   4  150.88    4.80
  -4   4   4  146.89    6.60
   3  -4  -4  102.39    6.40
   3  -4  -4  110.79    6.00
   3  -4  -4  102.39    5.80
  -3   4   4  104.99    5.60
  -3   4   4  102.59    5.00
  -3   4   4  102.39    3.50
  -3   4   4  102.19    5.50
  -3   4   4  100.89    5.40
  -3   4   4   99.79    5.70
   2  -4  -4    5.10    2.30
   2  -4  -4    8.30    2.50
   2  -4  -4    9.60    1.70
   2  -4  -4   12.30    2.80
   2  -4  -4    8.40    2.10
   2  -4  -4    7.80    2.70
  -2   4   4   11.10    2.70
  -2   4   4   14.50    2.20
  -2   4   4   11.90    2.80
  -2   4   4   13.60    2.70
  -2   4   4   13.10    2.30
  -2   4   4    8.70    2.80
  -2   4   4   13.60    1.40
   1  -4  -4  384.46    8.40
   1  -4  -4  374.16    9.60
   1  -4  -4  374.26   10.30
   1  -4  -4  385.46    9.40
   1  -4  -4  362.66    9.80
   1  -4  -4  389.56    9.20
   1  -4  -4  372.66    8.70
  -1   4   4  382.76    9.10
  -1   4   4  370.36    8.20
  -1   4   4  373.56    9.10
  -1   4   4  379.36    8.90
  -1   4   4  363.16    9.00
  -1   4   4  372.76    9.50
  -1   4   4  371.86    9.00
   0  -4  -4 2461.15   48.70
   0  -4  -4 2521.85   47.20
   0  -4  -4 2542.55   48.40
   0  -4  -4 2488.05   48.10
   0  -4  -4 2510.25   49.20
   0  -4  -4 2508.95   47.90
   0  -4  -4 2513.65   48.10
   0  -4  -4 2467.55   47.70
   0   4   4 2492.55   48.10
   0   4   4 2459.55   48.20
   0   4   4 2398.26   47.60
   0   4   4 2468.25   47.20
   0   4   4 2478.15   47.60
   0   4   4 2479.25   48.90
   0   4   4 2429.66   48.00
   0   4   4 2557.74   48.00
  -1  -4  -4   39.20    2.20
  -1  -4  -4   39.40    2.20
  -1  -4  -4   36.00    3.10
  -1  -4  -4   39.40    2.60
  -1  -4  -4   37.80    2.80
  -1  -4  -4   40.10    3.30
  -1  -4  -4   36.20    3.00
  -1  -4  -4   36.90    2.50
   1   4   4   38.80    2.10
   1   4   4   34.90    2.80
   1   4   4   43.60    3.40
   1   4   4   44.40    2.10
   1   4   4   40.50    2.50
   1   4   4   32.70    2.60
   1   4   4   40.80    3.40
   1   4   4   38.60    2.20
  -2  -4  -4  112.89    4.40
  -2  -4  -4  111.19    4.10
  -2  -4  -4  113.69    4.50
  -2  -4  -4  113.69    4.10
  -2  -4  -4  115.79    4.60
  -2  -4  -4  110.19    4.20
   2   4   4  108.69    3.90
   2   4   4  113.89    3.70
   2   4   4  103.19    3.50
   2   4   4  105.29    3.70
   2   4   4  103.49    4.70
   2   4   4  120.19    4.70
  -3  -4  -4  311.17    7.90
  -3  -4  -4  322.87    8.20
  -3  -4  -4  308.37    8.10
  -3  -4  -4  303.57    7.80
   3   4   4  299.47    7.60
   3   4   4  305.97    7.60
   3   4   4  295.47    7.70
   3   4   4  302.97    7.80
  -4  -4  -4  689.43   15.20
  -4  -4  -4  676.53   15.40
   4   4   4  675.63   15.10
   4   4   4  672.83   15.00
   4   4   4  662.93   15.10
  -5  -4  -4   57.89    4.80
  -5  -4  -4   49.50    4.30
   5   4   4   54.29    5.00
   5   4   4   57.49    4.10
   5   4   4   56.49    4.10
  -6  -4  -4   11.90    3.00
  -6  -4  -4   10.60    3.30
   6   4   4    9.90    3.00
   6   4   4    8.60    2.80
   6   4   4    5.30    4.00
  -7  -4  -4    3.10    3.90
  -7  -4  -4    1.60    3.50
   7   4   4    2.50    3.30
   7   4   4    3.70    4.50
   7   4   4    3.40    3.20
  -8  -4  -4  203.48   10.70
  -8  -4  -4  221.08    9.90
   8   4   4  208.48   10.00
   8   4   4  201.08   11.90
   8   4   4  226.18   10.10
  -9  -4  -4   61.09    8.20
  -9  -4  -4   71.59    7.40
   9   4   4   70.99    7.60
   7  -5  -4   -5.00    7.10
   7  -5  -4    6.90    7.70
  -7   5   4   -4.70    6.30
  -7   5   4    8.50    7.30
  -7   5   4    3.80    7.20
   6  -5  -4    6.60    7.10
   6  -5  -4    7.20    5.50
  -6   5   4    4.70    6.30
  -6   5   4    7.90    6.80
  -6   5   4   -2.70    5.00
   5  -5  -4    5.60    4.70
   5  -5  -4    2.40    5.40
   5  -5  -4   -0.10    4.30
  -5   5   4   -1.70    4.20
  -5   5   4    3.90    4.00
  -5   5   4    1.30    4.60
  -5   5   4    3.90    3.90
   4  -5  -4   -1.20    4.00
   4  -5  -4    9.60    4.70
   4  -5  -4    8.50    3.80
  -4   5   4    8.90    4.50
  -4   5   4    4.10    3.30
  -4   5   4   -5.60    3.40
  -4   5   4    1.60    3.60
  -4   5   4    4.40    3.10
   3  -5  -4   43.80    4.40
   3  -5  -4   48.70    5.60
   3  -5  -4   46.10    4.80
   3  -5  -4   42.70    4.80
  -3   5   4   54.09    5.10
  -3   5   4   52.69    3.00
  -3   5   4   49.60    5.00
  -3   5   4   48.20    4.50
  -3   5   4   52.79    4.50
  -3   5   4   51.89    5.40
   2  -5  -4    8.50    3.00
   2  -5  -4    9.40    3.30
   2  -5  -4    8.30    3.20
   2  -5  -4   10.90    2.80
   2  -5  -4   12.70    2.50
  -2   5   4   12.70    2.90
  -2   5   4   12.00    2.50
  -2   5   4   13.00    2.70
  -2   5   4   11.40    1.50
  -2   5   4    9.60    2.20
  -2   5   4    5.50    2.40
   1  -5  -4  249.08    7.20
   1  -5  -4  247.98    8.30
   1  -5  -4  246.68    7.40
   1  -5  -4  249.18    7.50
   1  -5  -4  244.28    8.50
   1  -5  -4  248.88    7.90
  -1   5   4  247.18    7.90
  -1   5   4  259.77    7.20
  -1   5   4  249.68    8.00
  -1   5   4  251.07    7.30
  -1   5   4  236.08    7.00
  -1   5   4  252.77    6.20
  -1   5   4  245.68    7.20
   0  -5  -4  124.49    5.40
   0  -5  -4  132.79    5.20
   0  -5  -4  133.69    6.00
   0  -5  -4  123.29    4.80
   0  -5  -4  132.49    4.80
   0   5   4  122.69    4.80
   0   5   4  128.19    5.00
   0   5   4  128.59    4.00
   0   5   4  124.69    5.80
   0   5   4  123.09    4.40
  -1  -5  -4  316.97    8.80
  -1  -5  -4  305.27    8.50
  -1  -5  -4  306.37    8.10
  -1  -5  -4  309.27    9.20
  -1  -5  -4  294.47    7.30
  -1  -5  -4  308.27    7.20
  -1  -5  -4  299.87    8.20
   1   5   4  287.17    8.70
   1   5   4  312.77    7.20
   1   5   4  300.77    7.50
   1   5   4  303.77    8.10
   1   5   4  299.87    8.20
   1   5   4  325.67    9.20
  -2  -5  -4   52.19    3.50
  -2  -5  -4   51.99    4.70
  -2  -5  -4   43.60    4.90
  -2  -5  -4   57.59    3.70
  -2  -5  -4   61.69    4.50
   2   5   4   58.19    3.10
   2   5   4   53.09    3.70
   2   5   4   56.39    3.20
   2   5   4   53.39    3.50
   2   5   4   52.79    3.30
  -3  -5  -4   36.80    3.40
  -3  -5  -4   42.50    3.80
  -3  -5  -4   50.99    4.00
  -3  -5  -4   45.80    3.60
  -3  -5  -4   46.50    4.30
   3   5   4   43.10    3.90
   3   5   4   43.30    3.40
   3   5   4   41.50    3.20
   3   5   4   44.10    3.30
   3   5   4   44.90    3.30
  -4  -5  -4    6.80    2.50
  -4  -5  -4    3.80    2.40
  -4  -5  -4    5.30    2.10
  -4  -5  -4    5.10    2.40
   4   5   4    7.10    2.40
   4   5   4    8.80    2.10
   4   5   4    2.80    2.20
   4   5   4    4.40    2.00
  -5  -5  -4   86.59    5.50
  -5  -5  -4   90.49    5.40
   5   5   4   86.19    5.00
   5   5   4   88.79    4.90
   5   5   4   91.89    5.80
  -6  -5  -4   -0.60    3.20
  -6  -5  -4    3.70    3.30
   6   5   4    4.40    3.00
   6   5   4    2.20    3.90
   6   5   4    1.10    2.90
  -7  -5  -4   26.90    4.60
  -7  -5  -4   23.50    4.50
   7   5   4   23.60    5.30
   7   5   4   25.30    4.20
   7   5   4   21.30    4.30
  -8  -5  -4   46.20    6.00
  -8  -5  -4   42.80    6.40
  -8  -5  -4   47.60    6.30
   8   5   4   43.70    5.90
   8   5   4   45.10    7.20
  -9  -5  -4   -5.00    6.80
  -9  -5  -4    2.00    6.60
  -9  -5  -4    2.00    6.30
   9   5   4   -0.50    8.40
   9   5   4   13.80    6.50
   6  -6  -4   23.90    7.70
   6  -6  -4   27.40    7.10
   6  -6  -4   22.70    6.70
  -6   6   4   32.80    6.70
  -6   6   4   23.10    6.40
  -6   6   4   37.90    7.30
   5  -6  -4   -2.80    5.60
   5  -6  -4   -4.20    5.20
   5  -6  -4    4.10    5.50
  -5   6   4    4.40    5.50
  -5   6   4    2.40    5.00
  -5   6   4   -2.10    4.70
  -5   6   4   -0.60    4.10
   4  -6  -4    4.50    5.00
   4  -6  -4    6.30    4.70
   4  -6  -4    7.20    4.60
  -4   6   4   -0.10    3.90
  -4   6   4    5.60    3.60
  -4   6   4   -0.80    4.50
  -4   6   4    6.10    4.30
   3  -6  -4   -3.50    3.70
   3  -6  -4   -3.90    3.90
   3  -6  -4   -2.90    3.60
  -3   6   4   -0.50    3.20
  -3   6   4    1.10    3.20
  -3   6   4   -4.10    2.80
  -3   6   4   -0.20    3.50
   2  -6  -4   83.59    5.40
   2  -6  -4   76.69    6.70
   2  -6  -4   77.19    5.50
   2  -6  -4   81.29    6.30
   2  -6  -4   84.89    6.50
   2  -6  -4   74.39    6.30
  -2   6   4   77.29    6.00
  -2   6   4   75.69    5.50
  -2   6   4   83.59    3.80
  -2   6   4   79.19    5.30
  -2   6   4   79.89    5.60
  -2   6   4   79.49    4.70
  -2   6   4   73.29    7.50
   1  -6  -4  579.44   14.00
   1  -6  -4  570.44   15.60
   1  -6  -4  604.84   14.50
   1  -6  -4  571.74   14.60
   1  -6  -4  597.64   15.50
   1  -6  -4  577.74   14.00
  -1   6   4  572.34   15.20
  -1   6   4  580.44   12.70
  -1   6   4  578.04   13.60
  -1   6   4  598.44   13.70
  -1   6   4  582.44   14.70
  -1   6   4  599.04   14.20
  -1   6   4  566.14   13.70
   0  -6  -4   33.20    3.70
   0  -6  -4   27.30    3.90
   0  -6  -4   27.90    3.00
   0  -6  -4   25.30    3.10
   0   6   4   24.30    2.60
   0   6   4   28.30    3.00
   0   6   4   27.60    3.00
   0   6   4   22.00    3.00
  -1  -6  -4  119.39    5.60
  -1  -6  -4  119.59    5.70
  -1  -6  -4  117.59    5.30
  -1  -6  -4  126.39    4.20
  -1  -6  -4  125.59    7.10
  -1  -6  -4  118.19    6.60
   1   6   4  127.39    5.30
   1   6   4  126.49    4.70
   1   6   4  119.19    4.90
   1   6   4  124.49    5.30
   1   6   4  120.29    7.90
  -2  -6  -4  262.07    8.10
  -2  -6  -4  260.47    9.20
  -2  -6  -4  263.27    8.00
  -2  -6  -4  266.47    8.70
   2   6   4  262.67    7.60
   2   6   4  261.67    7.60
   2   6   4  255.67    9.00
   2   6   4  256.97    7.40
  -3  -6  -4   66.39    5.50
  -3  -6  -4   50.99    4.60
  -3  -6  -4   65.39    4.20
  -3  -6  -4   60.49    4.60
  -3  -6  -4   60.39    5.70
  -3  -6  -4   61.39    6.30
   3   6   4   61.09    4.30
   3   6   4   63.29    4.30
   3   6   4   63.69    5.50
   3   6   4   62.89    4.20
   3   6   4   64.09    4.00
  -4  -6  -4  119.79    6.70
  -4  -6  -4  124.09    6.20
  -4  -6  -4  130.99    6.50
  -4  -6  -4  112.79    5.70
   4   6   4  112.09    5.70
   4   6   4  114.89    5.40
   4   6   4  117.09    5.30
   4   6   4  118.09    5.50
  -5  -6  -4    2.90    3.10
  -5  -6  -4    2.40    3.40
   5   6   4    2.40    2.60
   5   6   4    4.30    3.10
   5   6   4   -2.20    2.30
   5   6   4    0.70    2.50
  -6  -6  -4  121.49    6.50
  -6  -6  -4  111.89    7.50
  -6  -6  -4  108.19    7.70
   6   6   4  108.29    6.70
   6   6   4  103.69    6.50
   6   6   4  113.59    7.90
  -7  -6  -4   29.00    5.70
  -7  -6  -4   29.00    4.50
  -7  -6  -4   27.50    5.60
   7   6   4   24.20    4.90
   7   6   4   28.70    6.00
  -8  -6  -4    3.70    4.90
  -8  -6  -4    7.40    5.90
  -8  -6  -4    0.90    5.60
   8   6   4    2.30    5.00
   8   6   4   11.30    7.00
  -9  -6  -4  -10.10    6.60
  -9  -6  -4    4.50    7.10
  -9  -6  -4   -2.80    7.60
   9   6   4   14.40    9.30
   9   6   4   -4.30    6.80
   5  -7  -4   23.30    7.10
   5  -7  -4   15.70    6.80
   5  -7  -4   10.80    6.90
  -5   7   4   10.60    6.10
  -5   7   4    9.50    5.80
  -5   7   4   10.80    6.60
   4  -7  -4   95.99   10.00
   4  -7  -4  110.89    9.80
   4  -7  -4  103.19   10.00
  -4   7   4  107.79    7.80
  -4   7   4   98.89    8.90
  -4   7   4   90.19    9.50
  -4   7   4  107.89    8.80
   3  -7  -4   65.79    7.00
   3  -7  -4   62.49    6.70
   3  -7  -4   53.29    6.20
   3  -7  -4   59.39    5.40
  -3   7   4   70.69    7.50
  -3   7   4   65.39    6.40
  -3   7   4   66.59    7.60
  -3   7   4   58.59    5.30
   2  -7  -4  519.65   15.50
   2  -7  -4  507.45   13.50
   2  -7  -4  497.85   14.20
   2  -7  -4  490.95   15.30
   2  -7  -4  501.25   13.60
  -2   7   4  502.15   13.50
  -2   7   4  508.55   14.50
  -2   7   4  501.85   13.30
  -2   7   4  503.95   13.90
  -2   7   4  519.45   13.30
   1  -7  -4    8.10    4.40
   1  -7  -4    7.40    3.00
   1  -7  -4    3.60    3.40
   1  -7  -4    1.90    3.00
   1  -7  -4    1.60    3.60
  -1   7   4    0.90    2.40
  -1   7   4    7.00    2.80
  -1   7   4    3.10    3.60
  -1   7   4    6.70    2.50
  -1   7   4    6.00    3.30
   0  -7  -4   97.99    7.20
   0  -7  -4  109.19    5.90
   0  -7  -4  121.89    7.20
   0  -7  -4  105.09    6.10
   0   7   4   96.49    5.90
   0   7   4  104.39    4.70
   0   7   4  105.49    5.30
   0   7   4  101.89    6.70
  -1  -7  -4  107.29    4.60
  -1  -7  -4  118.49    6.40
  -1  -7  -4  111.49    5.90
  -1  -7  -4  112.69    6.20
  -1  -7  -4  111.29    7.10
   1   7   4  112.29    5.70
   1   7   4  112.09    5.10
   1   7   4  113.89    5.20
   1   7   4  119.59    6.30
  -2  -7  -4   -4.40    2.90
  -2  -7  -4   -0.10    3.00
  -2  -7  -4   -0.30    2.10
  -2  -7  -4    0.90    4.40
  -2  -7  -4   -1.60    3.40
  -2  -7  -4   -4.00    2.70
   2   7   4   -0.20    2.50
   2   7   4   -0.60    2.60
   2   7   4    0.90    2.20
   2   7   4    0.60    2.30
   2   7   4   -2.20    4.50
  -3  -7  -4   63.09    5.40
  -3  -7  -4   67.19    6.70
  -3  -7  -4   68.39    5.40
  -3  -7  -4   67.09    5.30
  -3  -7  -4   52.99    4.50
  -3  -7  -4   69.69    7.20
   3   7   4   64.49    5.70
   3   7   4   59.29    4.90
   3   7   4   56.49    4.40
   3   7   4   62.39    5.10
  -4  -7  -4   57.19    5.50
  -4  -7  -4   53.09    5.00
  -4  -7  -4   56.69    5.40
  -4  -7  -4   51.49    4.80
  -4  -7  -4   58.79    5.70
   4   7   4   56.19    5.30
   4   7   4   75.09    7.00
   4   7   4   60.59    5.00
   4   7   4   65.59    5.20
  -5  -7  -4  322.97   10.30
  -5  -7  -4  343.37   10.40
  -5  -7  -4  322.57   11.70
  -5  -7  -4  338.47   11.50
  -5  -7  -4  322.27   11.10
   5   7   4  336.67   10.80
   5   7   4  363.76   11.40
   5   7   4  349.77   10.50
  -6  -7  -4   32.30    5.10
  -6  -7  -4   37.00    4.70
  -6  -7  -4   53.69    6.40
   6   7   4   43.60    5.30
   6   7   4   38.30    5.70
  -7  -7  -4   -0.60    5.80
  -7  -7  -4    1.00    4.10
  -7  -7  -4    2.60    5.00
   7   7   4   15.80    6.00
   7   7   4   -8.20    4.40
  -8  -7  -4    1.10    6.60
  -8  -7  -4    2.80    7.20
  -8  -7  -4   -9.30    4.90
   8   7   4    7.90    5.90
   8   7   4   15.70    7.90
   4  -8  -4   17.30    7.10
   4  -8  -4   14.90    6.80
   4  -8  -4   15.90    5.90
   4  -8  -4   18.50    7.20
  -4   8   4   19.20    6.60
  -4   8   4    7.80    6.10
  -4   8   4   21.40    5.40
   3  -8  -4   44.00    7.10
   3  -8  -4   38.00    6.50
   3  -8  -4   33.00    6.80
   3  -8  -4   44.80    5.60
  -3   8   4   48.30    5.60
  -3   8   4   31.00    6.20
  -3   8   4   35.90    5.40
  -3   8   4   38.50    5.30
   2  -8  -4  186.08   10.90
   2  -8  -4  193.98    9.00
   2  -8  -4  184.68   11.00
   2  -8  -4  184.98    9.90
  -2   8   4  187.28    8.80
  -2   8   4  183.58    8.40
  -2   8   4  168.98    8.50
  -2   8   4  184.98   10.10
   1  -8  -4    8.70    4.90
   1  -8  -4   16.30    4.20
   1  -8  -4   16.40    4.50
   1  -8  -4    9.90    5.10
  -1   8   4    6.60    4.40
  -1   8   4   13.50    3.50
  -1   8   4    9.40    4.30
  -1   8   4    8.60    3.20
  -1   8   4   13.70    3.40
   0  -8  -4   33.30    5.60
   0  -8  -4   30.20    5.40
   0  -8  -4   36.00    4.60
   0  -8  -4   29.60    4.40
   0   8   4   36.60    4.70
   0   8   4   27.40    4.70
   0   8   4   26.10    3.50
   0   8   4   33.30    4.10
  -1  -8  -4    8.70    4.30
  -1  -8  -4    7.90    3.90
  -1  -8  -4   -2.10    3.30
  -1  -8  -4    2.80    2.50
  -1  -8  -4   -2.60    3.90
   1   8   4    5.80    4.10
   1   8   4    5.00    2.80
   1   8   4    1.00    2.60
   1   8   4    7.10    3.40
  -2  -8  -4    7.70    4.50
  -2  -8  -4   10.10    3.70
  -2  -8  -4    4.10    3.70
  -2  -8  -4    6.00    2.70
  -2  -8  -4    4.20    3.70
   2   8   4    1.60    3.80
   2   8   4    6.00    2.90
   2   8   4    1.10    3.00
   2   8   4   -2.90    3.20
  -3  -8  -4   20.80    5.10
  -3  -8  -4   20.80    4.10
  -3  -8  -4   16.80    3.30
  -3  -8  -4   14.60    4.10
  -3  -8  -4   22.20    4.30
   3   8   4   14.50    4.10
   3   8   4   15.60    3.50
   3   8   4   18.60    3.90
   3   8   4   19.70    3.80
  -4  -8  -4    1.00    3.90
  -4  -8  -4   -2.00    2.90
  -4  -8  -4    0.40    3.60
  -4  -8  -4   -1.70    5.00
   4   8   4    0.20    3.60
   4   8   4    4.60    3.20
   4   8   4   -3.20    3.50
  -5  -8  -4   36.90    6.40
  -5  -8  -4   31.70    4.80
  -5  -8  -4   21.90    4.00
  -5  -8  -4   35.40    5.50
   5   8   4   30.70    5.20
   5   8   4   31.50    4.80
   5   8   4   26.00    4.50
  -6  -8  -4    7.50    4.20
  -6  -8  -4   13.30    4.50
  -6  -8  -4   14.10    5.30
  -6  -8  -4    0.90    6.10
   6   8   4    6.10    5.50
   6   8   4   13.10    4.80
  -7  -8  -4   59.89    8.70
  -7  -8  -4   47.00    5.90
   7   8   4   53.49    8.20
   7   8   4   51.89    7.00
  -8  -8  -4   22.20    7.60
  -8  -8  -4    4.50    5.50
   8   8   4   19.40    8.80
   8   8   4   13.90    6.80
   3  -9  -4   21.00    8.30
   3  -9  -4   23.90    6.40
   3  -9  -4   18.40    7.70
  -3   9   4   20.10    5.90
  -3   9   4   20.30    7.20
  -3   9   4   21.40    5.70
  -3   9   4   30.30    6.30
  -3   9   4   33.50    7.20
   2  -9  -4    5.10    7.20
   2  -9  -4    8.50    6.30
   2  -9  -4    8.70    5.50
  -2   9   4   11.20    5.20
  -2   9   4    1.80    5.40
  -2   9   4   15.50    4.90
  -2   9   4   14.10    4.90
  -2   9   4    6.50    6.00
   1  -9  -4   -7.20    5.30
   1  -9  -4  -10.30    6.00
   1  -9  -4    4.30    5.10
  -1   9   4    0.00    5.20
  -1   9   4    8.60    3.90
  -1   9   4    2.60    4.20
  -1   9   4   -7.00    3.90
   0  -9  -4   38.60    6.60
   0  -9  -4   46.50    6.20
   0  -9  -4   47.80    5.90
   0  -9  -4   51.19    7.40
   0   9   4   39.90    5.00
   0   9   4   43.10    4.70
   0   9   4   39.10    6.60
   0   9   4   56.89    6.60
   0   9   4   45.10    4.90
  -1  -9  -4   59.49    6.20
  -1  -9  -4   51.39    6.20
  -1  -9  -4   53.29    6.50
  -1  -9  -4   51.99    7.00
   1   9   4   50.29    6.60
   1   9   4   51.59    5.00
   1   9   4   52.29    5.10
   1   9   4   45.90    5.90
  -2  -9  -4  119.39    6.40
  -2  -9  -4  107.49    8.50
  -2  -9  -4  132.19   10.00
  -2  -9  -4  119.79    8.40
  -2  -9  -4  121.69    8.60
   2   9   4  129.59    8.80
   2   9   4  117.99    7.10
   2   9   4  113.29    8.80
   2   9   4  113.09    7.60
  -3  -9  -4   46.10    4.60
  -3  -9  -4   48.80    7.00
  -3  -9  -4   46.60    5.70
  -3  -9  -4   48.70    5.90
   3   9   4   49.50    5.20
   3   9   4   40.90    5.30
   3   9   4   52.59    6.30
  -4  -9  -4  247.78   11.20
  -4  -9  -4  259.77    9.90
  -4  -9  -4  280.37   13.50
  -4  -9  -4  246.98   11.10
   4   9   4  244.78   10.30
   4   9   4  272.97   11.00
   4   9   4  266.27   11.00
  -5  -9  -4  147.29   12.50
  -5  -9  -4  127.29    8.30
  -5  -9  -4  132.99    9.40
  -5  -9  -4  140.99   10.10
   5   9   4  131.29   10.10
   5   9   4  138.69    9.30
   5   9   4  146.49    9.10
  -6  -9  -4   15.20    8.40
  -6  -9  -4   28.70    8.10
  -6  -9  -4    5.20    6.00
  -6  -9  -4    5.90    6.80
   6   9   4    6.30    6.20
   6   9   4    2.40    5.70
   6   9   4   17.50    6.80
  -7  -9  -4   15.00    5.70
  -7  -9  -4   13.80    7.50
   7   9   4   15.60    6.30
   7   9   4   12.90    8.20
   7   9   4    3.50    6.00
   2 -10  -4   41.60    7.60
   2 -10  -4   23.40    9.00
   2 -10  -4   30.80    8.70
  -2  10   4    9.00    6.30
  -2  10   4   22.10    7.70
  -2  10   4   25.40    6.80
  -2  10   4   10.80    6.20
  -2  10   4   20.50    6.60
   1 -10  -4    9.40    7.30
   1 -10  -4    8.70    7.80
   1 -10  -4   10.60    6.60
  -1  10   4    2.10    6.90
  -1  10   4   11.40    5.40
   0 -10  -4  106.19   11.90
   0 -10  -4  119.59   12.90
   0 -10  -4   97.59   10.10
   0  10   4  136.39   13.40
   0  10   4  105.99   11.00
   0  10   4  110.29    8.80
   0  10   4  111.29    9.60
  -1 -10  -4   30.10    7.70
  -1 -10  -4   27.40    5.90
  -1 -10  -4   30.50    6.50
   1  10   4   36.90    5.50
   1  10   4   20.60    7.40
   1  10   4   31.30    5.70
  -2 -10  -4   24.10    4.40
  -2 -10  -4   19.10    6.20
  -2 -10  -4   26.80    7.10
  -2 -10  -4   18.50    6.30
   2  10   4   24.40    6.90
   2  10   4   26.60    5.50
   2  10   4   36.40    5.60
  -3 -10  -4   69.99    5.80
  -3 -10  -4   60.69    7.20
  -3 -10  -4   62.29    9.10
  -3 -10  -4   66.39    7.30
   3  10   4   55.19    6.40
   3  10   4   72.39    7.10
   3  10   4   59.69    7.80
  -4 -10  -4   77.39   10.10
  -4 -10  -4   88.49    8.00
  -4 -10  -4   79.19    6.60
  -4 -10  -4   91.39    9.40
   4  10   4   92.19   10.70
   4  10   4   78.39    7.30
  -5 -10  -4  376.96   15.50
  -5 -10  -4  381.46   17.90
  -5 -10  -4  389.56   15.20
  -5 -10  -4  386.96   15.70
   5  10   4  390.76   14.50
   5  10   4  389.76   15.20
   5  10   4  400.16   15.70
  -6 -10  -4   11.20    7.00
  -6 -10  -4   12.80    5.80
  -6 -10  -4    0.70    6.50
   6  10   4    1.50    6.50
   6  10   4   -9.50    7.50
   6  10   4    4.90    6.50
   0 -11  -4   66.79    8.90
   0 -11  -4   76.29   10.00
   0  11   4   80.19   12.30
   0  11   4   69.39    8.30
   0  11   4   71.59    8.20
  -1 -11  -4   15.10    8.50
  -1 -11  -4   18.10    7.80
   1  11   4   38.40    6.80
   1  11   4   27.40    6.80
  -2 -11  -4   23.20    9.80
  -2 -11  -4   25.50    8.00
  -2 -11  -4   25.90    5.30
  -2 -11  -4   24.50    7.30
   2  11   4   23.50    9.00
   2  11   4   23.00    6.60
   2  11   4   29.30    6.90
  -3 -11  -4    8.20    5.00
  -3 -11  -4    1.30    7.20
  -3 -11  -4    6.30    8.30
  -3 -11  -4   -4.60    6.90
   3  11   4    7.80    8.50
   3  11   4   -4.60    6.30
   3  11   4    8.30    6.80
  -4 -11  -4   14.30    9.10
  -4 -11  -4   10.10    7.50
  -4 -11  -4   -8.80    7.90
   4  11   4   -3.30    6.40
   4  11   4    6.20    6.90
   4  11   4   10.00    8.30
   3  10  -5    8.60    8.60
   3  10  -5    1.60    8.30
   3  10  -5   -5.50    8.90
  -3 -10   5    5.50    7.50
  -3 -10   5   14.90    5.70
  -3 -10   5    4.50    8.10
  -3 -10   5   13.10    6.70
   2  10  -5  103.89   10.00
   2  10  -5  106.79   11.80
   2  10  -5  100.79    9.90
  -2 -10   5   76.09    8.20
  -2 -10   5   91.59    7.70
  -2 -10   5   83.29    9.70
  -2 -10   5   92.69    9.80
   1  10  -5   45.20    7.80
   1  10  -5   61.89    8.70
   1  10  -5   42.70    8.20
  -1 -10   5   61.29    8.90
  -1 -10   5   55.49    6.30
   0  10  -5   11.30    7.70
   0  10  -5    9.10    7.30
   0  10  -5   14.80    7.40
   0 -10   5   15.60    5.20
   0 -10   5   12.90    7.40
   0 -10   5   16.60    7.60
   5   9  -5   12.50    6.90
   5   9  -5   -1.10    8.70
   5   9  -5   11.40    9.90
   5   9  -5   13.60    7.40
  -5  -9   5   11.10    6.80
  -5  -9   5    6.90    7.40
  -5  -9   5   10.40    7.30
  -5  -9   5   10.60    5.40
   4   9  -5    5.20    7.00
   4   9  -5    6.30    7.30
   4   9  -5    8.40    6.50
  -4  -9   5    2.50    7.00
  -4  -9   5   11.50    6.60
  -4  -9   5   -0.50    4.60
   3   9  -5   35.10    6.50
   3   9  -5   54.29    8.50
   3   9  -5   40.50    7.80
  -3  -9   5   43.60    5.40
  -3  -9   5   32.60    8.30
  -3  -9   5   48.80    7.30
   2   9  -5   35.70    7.00
   2   9  -5   42.10    7.70
   2   9  -5   28.80    5.90
   2   9  -5   36.70    6.70
  -2  -9   5   38.40    7.10
  -2  -9   5   25.60    6.60
  -2  -9   5   31.10    5.00
   1   9  -5    6.30    7.40
   1   9  -5    9.90    5.40
   1   9  -5   -0.50    5.20
   1   9  -5    5.10    5.80
  -1  -9   5    6.70    4.20
  -1  -9   5    1.10    6.60
  -1  -9   5   14.60    6.30
  -1  -9   5    0.90    4.10
   0   9  -5   18.90    6.50
   0   9  -5   40.90    8.90
   0   9  -5   14.50    5.50
   0  -9   5   15.80    4.50
   0  -9   5    3.90    8.60
   0  -9   5    8.10    7.30
   0  -9   5   26.90    6.20
  -1   9  -5    7.60    5.80
  -1   9  -5   22.50    6.30
  -1   9  -5   15.60    5.80
  -1   9  -5    6.50    6.50
   1  -9   5   12.50    7.00
   1  -9   5   19.10    6.40
   1  -9   5   14.60    4.60
   1  -9   5   15.80    6.30
  -2   9  -5   71.89    8.20
  -2   9  -5   82.89    6.90
  -2   9  -5   62.39    7.70
  -2   9  -5   82.89    8.40
  -2   9  -5   76.79    7.70
   2  -9   5   76.79    9.00
   2  -9   5   88.59    8.70
   2  -9   5   76.29    8.90
   6   8  -5   -6.70    8.00
   6   8  -5   -2.50   10.10
   6   8  -5    8.80    6.60
  -6  -8   5   -1.90    5.20
  -6  -8   5    8.20    5.90
  -6  -8   5   -5.50    6.00
  -6  -8   5    2.50    7.20
   5   8  -5   -1.30    8.60
   5   8  -5    1.70    6.40
   5   8  -5    4.20    8.10
   5   8  -5   -0.60    5.90
  -5  -8   5   -7.60    5.80
  -5  -8   5    5.60    5.70
  -5  -8   5   -1.80    7.60
   4   8  -5   41.10    7.00
   4   8  -5   52.69    7.70
   4   8  -5   41.60    6.30
   4   8  -5   44.60    6.90
  -4  -8   5   40.30    5.00
  -4  -8   5   37.40    6.20
  -4  -8   5   30.20    5.80
   3   8  -5   82.99    7.60
   3   8  -5   75.59    7.90
   3   8  -5   83.79    7.80
   3   8  -5   81.59    9.20
  -3  -8   5   84.39    6.60
  -3  -8   5   74.49    8.30
  -3  -8   5   81.69    8.50
   2   8  -5   14.30    4.90
   2   8  -5   10.40    5.70
   2   8  -5   16.40    4.60
   2   8  -5   10.70    5.00
   2   8  -5    6.40    4.40
  -2  -8   5   14.30    3.80
  -2  -8   5    7.30    4.70
   1   8  -5   17.60    4.50
   1   8  -5   22.90    4.50
   1   8  -5   21.50    5.60
   1   8  -5   16.00    4.90
   1   8  -5   24.20    4.60
   1   8  -5   11.80    4.20
  -1  -8   5   19.80    4.70
  -1  -8   5   22.40    3.70
  -1  -8   5   13.40    5.20
  -1  -8   5   21.70    5.00
   0   8  -5   22.60    4.60
   0   8  -5   20.50    4.80
   0   8  -5   38.00    6.60
   0   8  -5   21.80    5.70
   0   8  -5   32.10    5.10
   0  -8   5   27.10    5.50
   0  -8   5   28.70    5.60
   0  -8   5   23.80    5.70
   0  -8   5   21.60    3.90
   0  -8   5   25.50    5.20
  -1   8  -5   27.00    4.50
  -1   8  -5   28.00    6.60
  -1   8  -5   26.30    5.00
  -1   8  -5   22.80    5.40
  -1   8  -5   22.90    5.20
   1  -8   5   24.00    5.40
   1  -8   5   28.70    5.80
   1  -8   5   28.30    5.90
   1  -8   5   18.70    4.00
  -2   8  -5   20.10    5.30
  -2   8  -5    6.40    4.80
  -2   8  -5    5.30    4.50
  -2   8  -5    9.80    4.20
  -2   8  -5    7.50    5.50
   2  -8   5    9.30    5.30
   2  -8   5   12.70    5.80
   2  -8   5    9.30    5.70
  -3   8  -5   39.40    5.80
  -3   8  -5   45.20    6.70
  -3   8  -5   60.39    7.40
  -3   8  -5   46.10    6.10
   3  -8   5   45.80    7.60
   3  -8   5   39.10    7.00
   3  -8   5   40.80    7.10
  -4   8  -5   14.90    6.60
  -4   8  -5    8.90    6.00
  -4   8  -5    0.30    6.00
  -4   8  -5    0.20    5.70
   4  -8   5   -2.00    6.70
   4  -8   5    6.30    9.50
   4  -8   5   12.80    7.40
   7   7  -5  -10.10    8.60
  -7  -7   5    9.70    6.40
  -7  -7   5   29.90    8.10
  -7  -7   5   16.30    5.90
   6   7  -5   25.80    9.40
   6   7  -5   18.10    9.50
  -6  -7   5   24.20    8.90
  -6  -7   5   31.00    7.20
  -6  -7   5    6.30    8.20
   5   7  -5   93.89    8.70
   5   7  -5  100.39   10.60
   5   7  -5   84.79    8.40
  -5  -7   5   99.89    7.30
  -5  -7   5   98.49    8.20
  -5  -7   5  100.09    9.10
   4   7  -5   -0.70    4.90
   4   7  -5    2.30    5.40
   4   7  -5    1.10    3.80
   4   7  -5    6.10    4.30
  -4  -7   5   -3.10    3.30
  -4  -7   5    1.80    4.30
  -4  -7   5    1.20    4.10
   3   7  -5  210.58    9.70
   3   7  -5  195.18    9.30
   3   7  -5  190.98   10.10
   3   7  -5  201.38    8.60
  -3  -7   5  194.58    7.80
  -3  -7   5  192.38    8.80
  -3  -7   5  179.38    9.00
   2   7  -5   37.10    4.90
   2   7  -5   36.60    4.20
   2   7  -5   33.90    5.00
   2   7  -5   34.00    4.30
   2   7  -5   35.20    4.60
   2   7  -5   38.80    4.70
  -2  -7   5   35.40    3.80
  -2  -7   5   36.70    4.80
  -2  -7   5   39.60    5.00
  -2  -7   5   33.90    4.30
   1   7  -5   59.49    6.30
   1   7  -5   61.99    6.00
   1   7  -5   55.89    5.80
   1   7  -5   58.69    5.90
   1   7  -5   68.49    5.60
   1   7  -5   63.79    7.30
  -1  -7   5   54.49    5.50
  -1  -7   5   63.19    5.00
  -1  -7   5   70.49    6.00
  -1  -7   5   74.99    6.60
   0   7  -5   24.50    4.10
   0   7  -5   16.40    3.70
   0   7  -5   26.20    5.60
   0   7  -5   22.10    3.80
   0   7  -5   22.00    3.60
   0  -7   5   22.40    3.20
   0  -7   5   21.20    4.80
   0  -7   5   17.10    4.10
   0  -7   5   24.10    4.40
   0  -7   5   17.00    4.30
  -1   7  -5    1.00    3.10
  -1   7  -5   -1.00    3.30
  -1   7  -5   -0.50    3.10
  -1   7  -5   -1.00    4.20
  -1   7  -5    3.00    4.30
   1  -7   5    2.70    3.80
   1  -7   5   -7.80    3.50
   1  -7   5   -5.30    4.10
   1  -7   5    2.00    2.70
   1  -7   5    0.30    3.80
  -2   7  -5   13.50    3.70
  -2   7  -5    4.30    3.30
  -2   7  -5    8.50    3.90
  -2   7  -5    4.50    3.40
  -2   7  -5   -4.00    3.90
   2  -7   5    5.10    4.50
   2  -7   5    6.20    4.30
   2  -7   5   12.60    4.70
   2  -7   5    9.60    3.00
  -3   7  -5    3.10    3.90
  -3   7  -5    3.70    3.80
  -3   7  -5   -2.20    4.10
  -3   7  -5    2.90    4.50
   3  -7   5    5.70    4.70
   3  -7   5    3.30    4.80
   3  -7   5    1.40    4.50
  -4   7  -5    7.30    5.60
  -4   7  -5    9.90    4.90
  -4   7  -5    5.50    5.20
  -4   7  -5    1.50    4.50
  -4   7  -5    1.00    5.10
   4  -7   5  -12.70    5.60
   4  -7   5    4.10    5.50
   4  -7   5   -3.70    5.20
  -5   7  -5   12.30    6.10
  -5   7  -5   15.80    6.10
  -5   7  -5   19.50    5.80
  -5   7  -5   27.80    6.80
   5  -7   5   24.70    6.70
   5  -7   5   16.60    7.10
   5  -7   5   22.70    6.70
   7   6  -5   19.70    8.10
  -7  -6   5    6.80    5.60
  -7  -6   5   14.60    5.20
   6   6  -5   18.10    6.60
  -6  -6   5   29.40    6.20
  -6  -6   5   20.50    4.90
  -6  -6   5   26.60    4.80
   5   6  -5  207.38   12.50
   5   6  -5  213.78    9.50
   5   6  -5  215.78    9.20
   5   6  -5  215.18   11.30
  -5  -6   5  218.88    8.70
  -5  -6   5  219.48    9.00
  -5  -6   5  205.38   10.20
   4   6  -5  332.77   12.60
   4   6  -5  350.16   12.30
   4   6  -5  347.37   11.00
   4   6  -5  336.87   11.10
  -4  -6   5  335.27   10.20
  -4  -6   5  329.27   10.80
  -4  -6   5  341.07   10.50
  -4  -6   5  329.17   11.30
   3   6  -5   25.60    3.90
   3   6  -5   41.60    4.60
   3   6  -5   37.90    4.30
   3   6  -5   32.30    3.80
   3   6  -5   41.90    4.70
   3   6  -5   39.90    4.70
   3   6  -5   38.90    4.80
  -3  -6   5   38.30    4.20
  -3  -6   5   37.50    4.90
  -3  -6   5   30.20    3.90
  -3  -6   5   27.30    3.50
  -3  -6   5   33.10    4.20
   2   6  -5  217.08    8.50
   2   6  -5  224.68    9.00
   2   6  -5  235.38    8.70
   2   6  -5  240.08    8.30
   2   6  -5  233.88    7.80
   2   6  -5  243.88    8.00
   2   6  -5  214.38    8.70
  -2  -6   5  224.98    7.80
  -2  -6   5  235.08    8.40
  -2  -6   5  241.88    9.30
  -2  -6   5  234.98    8.40
  -2  -6   5  227.88    7.60
   1   6  -5    7.30    3.50
   1   6  -5    4.00    2.60
   1   6  -5    2.80    2.70
   1   6  -5    6.00    2.60
   1   6  -5    2.20    2.60
   1   6  -5    3.50    2.80
  -1  -6   5    5.50    2.80
  -1  -6   5    1.40    3.00
  -1  -6   5    0.20    2.80
  -1  -6   5    4.00    2.20
   0   6  -5    8.50    3.40
   0   6  -5    7.00    2.80
   0   6  -5    7.40    2.70
   0   6  -5    9.50    2.70
   0   6  -5    6.00    2.60
   0  -6   5    6.20    3.00
   0  -6   5    5.30    3.10
   0  -6   5    5.50    1.90
   0  -6   5    8.60    2.90
   0  -6   5    6.70    2.30
   0  -6   5    4.20    2.70
  -1   6  -5  130.69    6.00
  -1   6  -5  125.29    6.00
  -1   6  -5  123.09    5.50
  -1   6  -5  121.99    6.80
  -1   6  -5  124.49    6.90
  -1   6  -5  127.89    6.30
   1  -6   5  136.79    7.40
   1  -6   5  130.79    5.30
   1  -6   5  131.29    6.60
   1  -6   5  123.19    6.40
   1  -6   5  126.79    6.60
  -2   6  -5   81.29    6.30
  -2   6  -5   85.59    5.60
  -2   6  -5   99.79    6.90
  -2   6  -5   93.09    5.80
  -2   6  -5   87.29    5.70
  -2   6  -5   84.59    5.30
   2  -6   5   75.69    6.20
   2  -6   5   86.89    6.30
   2  -6   5   83.49    6.50
   2  -6   5   96.19    4.90
   2  -6   5   77.19    6.20
  -3   6  -5   22.20    3.70
  -3   6  -5   19.60    3.50
  -3   6  -5   15.00    4.20
  -3   6  -5   22.30    3.60
  -3   6  -5   18.60    3.90
   3  -6   5   19.00    4.30
   3  -6   5   21.30    4.20
   3  -6   5   16.70    4.30
  -4   6  -5   16.30    4.50
  -4   6  -5   12.40    4.10
  -4   6  -5   10.60    4.30
  -4   6  -5   18.10    4.30
   4  -6   5   11.70    4.80
   4  -6   5   15.10    4.90
   4  -6   5   14.00    5.00
  -5   6  -5  129.19    9.70
  -5   6  -5  121.89    8.80
  -5   6  -5  112.79    9.50
  -5   6  -5  124.59   10.30
   5  -6   5  101.39    9.90
   5  -6   5  131.29   10.40
   5  -6   5  110.79    9.50
  -6   6  -5   40.90    7.70
  -6   6  -5   26.50    6.40
  -6   6  -5   35.10    6.20
  -6   6  -5   37.50    6.40
   6  -6   5   29.70    7.40
   6  -6   5   30.50    7.20
   6  -6   5   29.00    6.40
   8   5  -5    7.10    9.30
   8   5  -5    7.80   10.70
  -8  -5   5   10.00    5.60
  -8  -5   5   -0.30    6.00
   7   5  -5   -7.40    6.90
  -7  -5   5   12.40    4.70
  -7  -5   5    4.40    4.70
   6   5  -5  215.68   12.10
   6   5  -5  184.18   11.50
   6   5  -5  161.58   13.20
  -6  -5   5  170.08    8.60
  -6  -5   5  182.98    8.50
   5   5  -5  113.19    8.50
   5   5  -5  106.69    9.80
   5   5  -5  108.79    6.30
   5   5  -5   99.09    9.10
  -5  -5   5  110.09    6.20
  -5  -5   5  118.99    7.80
  -5  -5   5  118.19    6.40
  -5  -5   5  111.99    6.90
   4   5  -5    8.30    4.20
   4   5  -5    9.80    4.10
   4   5  -5   10.60    3.90
   4   5  -5    9.00    3.00
   4   5  -5    3.60    2.90
  -4  -5   5    2.50    3.50
  -4  -5   5    6.10    3.30
  -4  -5   5    4.40    2.50
  -4  -5   5    1.80    2.70
   3   5  -5   -1.00    2.30
   3   5  -5    3.00    2.80
   3   5  -5    0.00    2.60
   3   5  -5   -2.80    2.50
   3   5  -5   -2.40    2.80
   3   5  -5    2.60    3.20
  -3  -5   5    1.50    2.90
  -3  -5   5   -2.70    2.00
  -3  -5   5   -3.40    3.00
  -3  -5   5   -3.70    2.30
   2   5  -5   56.79    4.10
   2   5  -5   45.30    4.60
   2   5  -5   53.09    4.80
   2   5  -5   44.00    4.00
   2   5  -5   54.39    4.70
   2   5  -5   51.89    4.70
   2   5  -5   50.79    4.70
  -2  -5   5   49.40    4.40
  -2  -5   5   57.79    3.80
  -2  -5   5   58.09    5.00
  -2  -5   5   57.69    4.00
  -2  -5   5   46.80    4.60
   1   5  -5   50.09    5.10
   1   5  -5   60.49    3.90
   1   5  -5   63.09    4.00
   1   5  -5   54.19    4.30
   1   5  -5   56.79    4.20
   1   5  -5   58.19    4.40
   1   5  -5   52.29    4.80
  -1  -5   5   57.59    5.20
  -1  -5   5   54.99    4.60
  -1  -5   5   60.19    3.80
  -1  -5   5   58.39    4.40
  -1  -5   5   55.59    4.00
   0   5  -5   62.19    4.20
   0   5  -5   58.39    3.30
   0   5  -5   57.49    4.40
   0   5  -5   58.39    4.20
   0   5  -5   62.09    4.00
   0   5  -5   58.69    4.10
   0  -5   5   60.09    4.10
   0  -5   5   54.59    4.10
   0  -5   5   59.99    3.70
   0  -5   5   68.79    4.60
   0  -5   5   57.79    3.30
   0  -5   5   62.29    3.90
   0  -5   5   55.99    2.80
  -1   5  -5   86.59    4.80
  -1   5  -5   94.79    4.60
  -1   5  -5   94.59    5.30
  -1   5  -5   88.89    5.10
  -1   5  -5   92.99    4.70
  -1   5  -5   90.29    4.30
   1  -5   5   86.69    5.40
   1  -5   5   96.29    5.00
   1  -5   5   95.19    5.10
   1  -5   5   92.99    5.10
   1  -5   5   93.69    4.20
  -2   5  -5    4.40    3.00
  -2   5  -5    3.90    2.30
  -2   5  -5    9.40    2.40
  -2   5  -5    7.90    2.90
  -2   5  -5    8.70    2.40
  -2   5  -5    4.90    3.70
  -2   5  -5   11.20    2.60
   2  -5   5   14.50    3.00
   2  -5   5    6.90    2.80
   2  -5   5    8.00    3.40
   2  -5   5    6.80    3.00
   2  -5   5    6.60    2.70
   2  -5   5    8.70    2.10
  -3   5  -5  730.63   16.80
  -3   5  -5  734.03   17.70
  -3   5  -5  717.13   17.30
  -3   5  -5  734.63   16.80
  -3   5  -5  725.23   17.10
   3  -5   5  726.03   17.80
   3  -5   5  729.83   17.80
   3  -5   5  667.53   16.70
   3  -5   5  753.22   17.60
   3  -5   5  743.73   17.70
  -4   5  -5  100.29    6.40
  -4   5  -5   95.39    6.50
  -4   5  -5  103.09    6.30
  -4   5  -5   85.89    6.50
   4  -5   5   99.89    6.80
   4  -5   5   97.69    7.20
   4  -5   5  102.69    6.90
  -5   5  -5    5.70    4.00
  -5   5  -5    2.30    4.00
  -5   5  -5   -3.50    3.70
  -5   5  -5    4.40    3.80
   5  -5   5   -0.40    4.10
   5  -5   5   -1.00    4.40
   5  -5   5   -0.70    4.40
  -6   5  -5   18.40    5.30
   6  -5   5    8.60    7.40
   6  -5   5    6.80    5.70
  -7   5  -5   19.40    6.20
  -7   5  -5    3.50    5.10
  -7   5  -5    8.00    7.60
   7  -5   5   -1.90    7.00
   7  -5   5   10.20    7.00
   7  -5   5   10.20    5.80
   8   4  -5   59.69   10.20
  -8  -4   5   48.40    6.50
  -8  -4   5   49.99    7.00
   7   4  -5    4.60    8.10
   7   4  -5    7.70    6.70
  -7  -4   5    3.40    4.30
  -7  -4   5   -0.30    4.00
   6   4  -5    5.60    6.00
   6   4  -5   -0.90    5.20
   6   4  -5   -0.20    5.00
  -6  -4   5   -1.90    3.10
  -6  -4   5    4.00    3.60
   5   4  -5   -4.70    4.50
   5   4  -5    4.60    4.50
   5   4  -5   -1.50    3.90
  -5  -4   5    0.10    2.60
  -5  -4   5   -0.60    3.70
  -5  -4   5   -1.30    2.30
   4   4  -5   76.99    4.60
   4   4  -5   74.29    6.70
   4   4  -5   74.69    4.30
   4   4  -5   83.39    7.20
   4   4  -5   79.09    5.30
   4   4  -5   77.49    6.00
  -4  -4   5   71.29    4.50
  -4  -4   5   82.39    5.50
  -4  -4   5   78.49    4.70
   3   4  -5  166.48    7.20
   3   4  -5  172.38    7.00
   3   4  -5  167.08    6.30
   3   4  -5  174.78    7.40
   3   4  -5  165.48    6.40
  -3  -4   5  167.68    6.00
  -3  -4   5  168.58    5.80
  -3  -4   5  173.88    5.90
   2   4  -5   10.50    2.50
   2   4  -5   17.90    2.90
   2   4  -5   11.40    2.60
   2   4  -5   14.70    2.60
   2   4  -5   18.30    2.70
   2   4  -5   17.00    2.50
  -2  -4   5   14.60    2.40
  -2  -4   5   11.20    2.10
  -2  -4   5   14.80    2.00
  -2  -4   5    9.50    2.60
  -2  -4   5   16.70    2.60
   1   4  -5   -1.10    1.70
   1   4  -5   -1.10    1.40
   1   4  -5   -0.20    2.00
   1   4  -5   -1.10    1.60
   1   4  -5    1.30    1.80
   1   4  -5    2.40    2.30
   1   4  -5   -2.50    1.70
  -1  -4   5    1.20    1.60
  -1  -4   5    3.00    2.20
  -1  -4   5   -0.20    1.40
  -1  -4   5   -0.30    1.60
  -1  -4   5    1.10    2.30
   0   4  -5    0.80    1.70
   0   4  -5   -0.90    2.20
   0   4  -5    1.30    2.90
   0   4  -5    1.10    1.60
   0   4  -5   -0.40    1.10
   0   4  -5    0.70    1.70
   0   4  -5    1.60    1.70
   0  -4   5    2.40    1.50
   0  -4   5   -1.70    1.40
   0  -4   5   -0.20    1.60
   0  -4   5   -1.80    1.80
   0  -4   5   -0.50    1.00
   0  -4   5    0.40    2.40
   0  -4   5   -2.20    1.50
  -1   4  -5   58.79    4.30
  -1   4  -5   52.89    3.00
  -1   4  -5   50.59    3.50
  -1   4  -5   57.59    3.80
  -1   4  -5   56.09    3.60
  -1   4  -5   54.29    3.10
  -1   4  -5   57.79    3.50
   1  -4   5   51.19    3.80
   1  -4   5   57.79    4.20
   1  -4   5   54.79    3.00
   1  -4   5   56.29    3.60
   1  -4   5   53.39    3.60
   1  -4   5   59.49    3.40
  -2   4  -5   83.89    4.80
  -2   4  -5   78.29    4.40
  -2   4  -5   93.69    4.80
  -2   4  -5   86.59    4.30
  -2   4  -5   90.69    4.20
  -2   4  -5   83.99    5.00
   2  -4   5   81.59    4.40
   2  -4   5   92.49    3.60
   2  -4   5   86.09    4.80
   2  -4   5   91.39    4.90
   2  -4   5   86.59    4.80
   2  -4   5   84.49    4.70
  -3   4  -5  152.98    6.60
  -3   4  -5  142.59    6.40
  -3   4  -5  141.89    5.90
  -3   4  -5  148.99    5.80
  -3   4  -5  138.89    5.60
  -3   4  -5  140.59    5.70
   3  -4   5  146.39    6.40
   3  -4   5  139.79    6.30
   3  -4   5  141.29    5.90
   3  -4   5  140.89    4.80
   3  -4   5  135.19    6.20
  -4   4  -5  996.60   22.00
  -4   4  -5 1002.60   22.10
  -4   4  -5  955.70   21.60
  -4   4  -5  988.40   22.10
   4  -4   5  982.20   22.80
   4  -4   5  975.20   22.40
   4  -4   5 1010.90   20.50
   4  -4   5  995.70   22.10
   4  -4   5  992.20   22.00
  -5   4  -5   34.70    4.40
  -5   4  -5   53.29    5.20
  -5   4  -5   38.00    4.50
  -5   4  -5   37.30    4.10
   5  -4   5   39.20    4.50
   5  -4   5   38.90    4.90
   5  -4   5   44.10    5.20
  -6   4  -5   10.90    4.40
  -6   4  -5    5.00    4.40
  -6   4  -5    2.80    4.70
   6  -4   5    1.80    4.50
   6  -4   5   -0.30    3.80
   6  -4   5    7.50    5.00
  -7   4  -5   25.70    5.80
  -7   4  -5   26.80    6.70
   7  -4   5   16.90    6.30
   7  -4   5   28.30    6.50
   8   3  -5  132.49   11.30
  -8  -3   5  118.59    9.30
   7   3  -5   28.40    7.10
   7   3  -5   20.20    7.90
   7   3  -5   13.70    7.10
  -7  -3   5   34.00    4.80
  -7  -3   5   27.20    4.60
   6   3  -5   63.09    6.80
   6   3  -5   39.90    6.40
   6   3  -5   52.99    7.20
  -6  -3   5   59.59    5.40
  -6  -3   5   64.39    5.40
   5   3  -5   61.59    6.90
   5   3  -5   64.39    6.30
   5   3  -5   64.89    6.10
  -5  -3   5   60.59    4.80
  -5  -3   5   69.99    4.60
   4   3  -5   20.70    4.10
   4   3  -5   17.80    4.00
   4   3  -5   15.30    3.40
  -4  -3   5   16.90    2.50
  -4  -3   5   17.00    2.50
   3   3  -5   32.30    3.60
   3   3  -5   25.10    3.30
   3   3  -5   25.40    3.20
   3   3  -5   21.70    2.20
   3   3  -5   28.30    3.10
  -3  -3   5   24.70    2.50
  -3  -3   5   27.50    2.90
  -3  -3   5   26.30    2.50
  -3  -3   5   31.20    2.90
   2   3  -5   35.80    3.30
   2   3  -5   36.10    2.60
   2   3  -5   36.10    3.20
   2   3  -5   36.20    3.80
   2   3  -5   36.40    3.10
   2   3  -5   40.60    3.50
  -2  -3   5   39.40    2.80
  -2  -3   5   39.20    2.70
  -2  -3   5   37.40    2.60
  -2  -3   5   34.10    3.00
  -2  -3   5   42.60    2.90
   1   3  -5 3467.25   66.89
   1   3  -5 3543.95   66.29
   1   3  -5 3402.96   66.59
   1   3  -5 3408.26   66.49
   1   3  -5 3621.04   67.69
   1   3  -5 3484.75   66.59
  -1  -3   5 3466.85   66.09
  -1  -3   5 3429.76   66.19
  -1  -3   5 3745.63   67.49
  -1  -3   5 3501.85   66.39
  -1  -3   5 3449.46   66.29
  -1  -3   5 3428.96   66.49
  -1  -3   5 3435.06   66.09
   0   3  -5   47.80    3.20
   0   3  -5   48.30    2.60
   0   3  -5   52.99    3.20
   0   3  -5   55.89    3.10
   0   3  -5   51.69    2.80
   0   3  -5   47.60    2.30
   0   3  -5   47.70    2.80
   0   3  -5   51.09    2.90
   0  -3   5   60.49    3.30
   0  -3   5   52.29    3.20
   0  -3   5   46.00    2.60
   0  -3   5   50.09    2.30
   0  -3   5   50.29    2.80
   0  -3   5   52.09    2.90
   0  -3   5   50.99    2.50
   0  -3   5   59.99    2.70
   0  -3   5   52.19    2.90
   0  -3   5   51.29    2.40
   0  -3   5   51.19    2.10
  -1   3  -5   26.80    2.10
  -1   3  -5   28.90    2.50
  -1   3  -5   34.50    2.80
  -1   3  -5   29.10    2.50
  -1   3  -5   30.90    2.80
  -1   3  -5   27.30    2.80
  -1   3  -5   31.40    2.50
  -1   3  -5   29.90    2.10
   1  -3   5   28.90    2.60
   1  -3   5   30.10    2.00
   1  -3   5   32.30    2.30
   1  -3   5   26.70    2.60
   1  -3   5   31.40    2.20
   1  -3   5   34.30    2.80
   1  -3   5   29.60    2.90
  -2   3  -5  119.49    4.80
  -2   3  -5  117.99    4.40
  -2   3  -5  119.89    4.70
  -2   3  -5  122.89    4.50
  -2   3  -5  122.49    4.80
  -2   3  -5  120.19    4.50
   2  -3   5  121.19    4.50
   2  -3   5  119.09    3.90
   2  -3   5  117.39    4.80
   2  -3   5  119.39    4.80
   2  -3   5  119.79    4.80
  -3   3  -5   42.70    3.70
  -3   3  -5   37.60    3.50
  -3   3  -5   53.59    3.60
  -3   3  -5   44.80    3.60
  -3   3  -5   45.70    3.50
   3  -3   5   44.10    3.70
   3  -3   5   36.10    3.50
   3  -3   5   41.80    2.70
   3  -3   5   39.60    3.60
   3  -3   5   40.90    3.90
   3  -3   5   43.30    3.90
  -4   3  -5   23.20    3.00
  -4   3  -5   30.70    3.30
  -4   3  -5   27.70    3.10
  -4   3  -5   28.50    3.00
   4  -3   5   24.70    3.50
   4  -3   5   28.10    3.10
   4  -3   5   27.30    3.60
   4  -3   5   26.20    2.60
  -5   3  -5   43.80    4.80
  -5   3  -5   47.40    4.80
  -5   3  -5   38.50    4.00
  -5   3  -5   43.80    4.40
   5  -3   5   39.20    4.50
   5  -3   5   38.10    4.10
   5  -3   5   39.70    4.60
   5  -3   5   39.60    4.20
   5  -3   5   46.70    4.60
  -6   3  -5  194.58    8.70
  -6   3  -5  191.78    8.50
   6  -3   5  197.38    9.40
   6  -3   5  189.28    9.30
  -7   3  -5  136.09    9.30
  -7   3  -5  107.99    8.90
   7  -3   5  122.69    9.20
   7  -3   5  112.59    9.60
  -8   3  -5    6.20    5.70
  -8   3  -5   -9.60    5.60
   8  -3   5    2.30    7.00
   8  -3   5    4.50    6.20
   8   2  -5   13.80    8.30
   8   2  -5    2.00    6.60
   8   2  -5   -7.90    9.40
  -8  -2   5   -9.70    7.00
  -8  -2   5    2.00    5.20
  -8  -2   5   -6.80    4.90
   7   2  -5   13.10    6.70
   7   2  -5    1.10    5.30
   7   2  -5    1.10    6.90
   7   2  -5   10.50    6.80
  -7  -2   5    0.30    3.70
  -7  -2   5   -3.70    3.70
   6   2  -5   79.19    7.60
   6   2  -5   88.49    9.00
   6   2  -5   81.29    7.60
   6   2  -5   86.19    8.40
  -6  -2   5   75.19    5.60
  -6  -2   5   74.29    5.40
   5   2  -5   70.99    7.30
   5   2  -5   70.49    6.30
   5   2  -5   66.49    6.30
   5   2  -5   66.99    6.70
  -5  -2   5   72.69    4.40
  -5  -2   5   66.89    4.60
   4   2  -5    5.70    3.70
   4   2  -5   12.70    3.50
   4   2  -5   18.90    3.50
   4   2  -5   10.70    2.70
  -4  -2   5   13.50    2.40
  -4  -2   5   11.20    2.10
   3   2  -5    6.20    2.00
   3   2  -5    9.20    2.90
   3   2  -5    8.90    1.50
   3   2  -5    9.00    2.10
   3   2  -5    8.10    2.50
  -3  -2   5    9.80    2.00
  -3  -2   5   10.60    1.80
  -3  -2   5   10.00    2.50
   2   2  -5  535.65   12.00
   2   2  -5  536.05   12.60
   2   2  -5  550.34   11.50
   2   2  -5  543.65   12.10
   2   2  -5  532.35   12.60
   2   2  -5  532.45   12.60
  -2  -2   5  541.95   11.90
  -2  -2   5  555.74   11.70
  -2  -2   5  551.44   11.70
  -2  -2   5  542.95   11.70
  -2  -2   5  538.75   11.80
   1   2  -5 1106.69   22.60
   1   2  -5 1168.58   22.70
   1   2  -5 1117.69   23.00
   1   2  -5 1148.89   22.70
   1   2  -5 1131.89   23.00
   1   2  -5 1125.79   23.10
   1   2  -5 1210.38   22.90
   1   2  -5 1125.89   23.10
   1   2  -5 1171.48   22.80
  -1  -2   5 1159.98   22.80
  -1  -2   5 1115.99   22.80
  -1  -2   5 1185.78   22.40
  -1  -2   5 1134.19   22.70
  -1  -2   5 1124.79   22.60
  -1  -2   5 1149.48   22.60
  -1  -2   5 1150.98   22.50
  -1  -2   5 1149.39   22.80
  -1  -2   5 1170.78   22.80
  -1  -2   5 1104.39   22.70
  -1  -2   5 1130.99   22.90
  -1  -2   5 1149.19   22.90
   0   2  -5  999.30   20.20
   0   2  -5 1040.90   20.70
   0   2  -5 1065.59   20.70
   0   2  -5 1015.60   20.30
   0   2  -5  995.80   20.40
   0   2  -5 1028.10   20.30
   0   2  -5 1018.80   20.60
   0   2  -5 1010.70   20.90
   0   2  -5 1034.70   20.40
   0   2  -5 1053.59   20.60
   0  -2   5 1013.50   20.00
   0  -2   5 1026.70   20.50
   0  -2   5 1028.00   20.30
   0  -2   5 1039.70   20.10
   0  -2   5 1044.80   20.10
   0  -2   5 1040.20   20.80
   0  -2   5 1022.30   20.50
   0  -2   5 1035.60   20.10
   0  -2   5 1017.70   20.60
   0  -2   5  996.50   20.70
   0  -2   5 1010.50   20.30
   0  -2   5 1016.70   20.40
  -1   2  -5   16.30    1.70
  -1   2  -5   15.90    1.80
  -1   2  -5   16.00    1.60
  -1   2  -5   16.10    1.50
  -1   2  -5   14.70    1.80
  -1   2  -5   19.40    2.30
  -1   2  -5   16.90    1.70
  -1   2  -5   15.90    1.70
  -1   2  -5   16.90    2.10
  -1   2  -5   18.70    2.20
   1  -2   5   14.80    1.50
   1  -2   5   16.60    1.80
   1  -2   5   16.30    1.80
   1  -2   5   16.40    1.70
   1  -2   5   16.30    1.90
   1  -2   5   18.00    1.80
   1  -2   5   16.00    1.70
   1  -2   5   19.90    2.20
   1  -2   5   17.60    1.70
  -2   2  -5   33.80    2.30
  -2   2  -5   42.90    2.80
  -2   2  -5   34.10    2.30
  -2   2  -5   36.40    2.80
  -2   2  -5   39.70    2.50
  -2   2  -5   36.50    2.40
  -2   2  -5   35.60    2.30
   2  -2   5   37.20    2.80
   2  -2   5   40.40    2.10
   2  -2   5   37.10    2.70
   2  -2   5   37.30    2.40
   2  -2   5   35.00    2.60
  -3   2  -5    7.50    2.00
  -3   2  -5    6.80    1.80
  -3   2  -5    6.70    2.00
  -3   2  -5    5.20    1.70
   3  -2   5    5.70    2.60
   3  -2   5    4.70    1.20
   3  -2   5    6.50    1.80
   3  -2   5    4.90    2.00
  -4   2  -5  202.08    6.80
  -4   2  -5  210.98    6.80
  -4   2  -5  205.18    6.20
   4  -2   5  217.98    7.20
   4  -2   5  213.98    6.00
   4  -2   5  216.98    7.20
  -5   2  -5    0.20    2.30
  -5   2  -5    1.50    2.40
   5  -2   5   -2.40    2.70
   5  -2   5    2.70    2.50
  -6   2  -5   10.00    3.30
  -6   2  -5   16.90    3.50
   6  -2   5   16.60    3.40
   6  -2   5   16.10    3.80
   6  -2   5    9.90    3.80
  -7   2  -5   28.60    4.60
  -7   2  -5   39.30    5.20
   7  -2   5   41.80    5.90
   7  -2   5   44.10    5.80
  -8   2  -5  272.27   18.30
  -8   2  -5  265.77   12.10
   8  -2   5  283.67   12.80
   8  -2   5  281.27   12.80
   8   1  -5   -3.70    8.90
   8   1  -5    9.60    7.00
   8   1  -5    5.60    8.30
  -8  -1   5    3.90    4.80
  -8  -1   5    4.40    7.60
  -8  -1   5   -0.10    5.00
   7   1  -5   11.00    7.00
   7   1  -5    4.50    6.30
   7   1  -5   -1.90    5.30
  -7  -1   5    1.30    3.50
  -7  -1   5   -6.50    5.10
  -7  -1   5   -2.70    3.70
   6   1  -5   -3.80    4.90
   6   1  -5   -3.60    4.20
   6   1  -5    3.60    4.70
   6   1  -5    5.00    5.50
  -6  -1   5   -2.70    2.70
  -6  -1   5   -0.90    4.20
  -6  -1   5    0.50    2.80
   5   1  -5    5.40    3.50
   5   1  -5    0.40    4.00
   5   1  -5    5.20    3.70
   5   1  -5    0.50    3.80
  -5  -1   5   -2.30    2.00
  -5  -1   5    5.90    2.10
   4   1  -5  147.99    7.60
   4   1  -5  142.09    6.90
   4   1  -5  131.89    7.20
  -4  -1   5  141.29    5.20
  -4  -1   5  142.89    4.80
   3   1  -5  907.61   20.10
   3   1  -5  920.61   20.30
   3   1  -5  913.01   20.20
   3   1  -5  902.51   19.60
  -3  -1   5  891.61   18.40
  -3  -1   5  895.01   18.90
   2   1  -5   56.69    3.10
   2   1  -5   57.19    3.30
   2   1  -5   57.09    2.60
   2   1  -5   54.39    3.40
   2   1  -5   56.69    2.40
   2   1  -5   55.99    2.70
   2   1  -5   48.00    3.60
  -2  -1   5   51.19    2.50
  -2  -1   5   58.09    3.70
  -2  -1   5   54.29    3.90
  -2  -1   5   55.49    3.30
  -2  -1   5   58.59    2.50
  -2  -1   5   56.29    2.40
  -2  -1   5   55.89    2.30
   1   1  -5  108.99    3.60
   1   1  -5  109.29    3.30
   1   1  -5  108.29    3.30
   1   1  -5  107.89    3.60
   1   1  -5  103.59    3.80
   1   1  -5  110.49    3.40
   1   1  -5  102.49    3.70
   1   1  -5  109.09    3.20
   1   1  -5   98.69    3.30
   1   1  -5  111.59    3.60
  -1  -1   5  105.89    3.20
  -1  -1   5  110.89    3.30
  -1  -1   5  102.89    3.40
  -1  -1   5  105.69    3.10
  -1  -1   5  106.79    3.60
  -1  -1   5  108.39    3.30
  -1  -1   5  112.19    3.50
  -1  -1   5  111.39    3.70
  -1  -1   5  111.09    3.40
  -1  -1   5  114.49    3.70
   0   1  -5  169.38    4.50
   0   1  -5  176.08    4.30
   0   1  -5  170.68    4.40
   0   1  -5  170.58    4.80
   0   1  -5  175.38    4.30
   0   1  -5  175.18    4.60
   0   1  -5  171.48    4.60
   0   1  -5  170.38    4.20
   0   1  -5  171.38    4.40
   0   1  -5  178.88    5.00
   0   1  -5  169.18    4.40
   0  -1   5  178.98    4.70
   0  -1   5  172.38    4.30
   0  -1   5  172.38    4.20
   0  -1   5  169.08    4.20
   0  -1   5  168.78    4.10
   0  -1   5  170.88    4.90
   0  -1   5  170.88    4.60
   0  -1   5  177.78    4.30
   0  -1   5  179.48    4.50
   0  -1   5  166.88    4.50
   0  -1   5  172.48    4.30
  -1   1  -5  751.02   15.50
  -1   1  -5  739.33   15.40
  -1   1  -5  768.32   15.50
  -1   1  -5  769.22   15.90
  -1   1  -5  737.93   15.40
  -1   1  -5  786.92   15.50
  -1   1  -5  763.92   15.40
  -1   1  -5  784.22   15.60
  -1   1  -5  750.32   15.00
  -1   1  -5  773.72   15.30
   1  -1   5  782.12   15.40
   1  -1   5  764.92   15.40
   1  -1   5  743.23   15.50
   1  -1   5  775.62   15.40
   1  -1   5  768.72   15.50
   1  -1   5  753.52   14.70
   1  -1   5  784.32   15.70
   1  -1   5  766.82   15.30
   1  -1   5  765.32   15.80
   1  -1   5  771.12   15.40
  -2   1  -5 1021.10   20.30
  -2   1  -5 1018.20   20.30
  -2   1  -5  991.90   19.90
  -2   1  -5  988.70   19.80
  -2   1  -5  990.70   19.80
  -2   1  -5 1010.40   20.10
  -2   1  -5  984.50   20.10
  -2   1  -5  971.40   19.80
  -2   1  -5 1033.90   19.70
   2  -1   5  997.80   19.90
   2  -1   5  987.10   20.20
   2  -1   5  979.80   20.10
   2  -1   5  997.20   19.70
   2  -1   5 1013.20   20.00
   2  -1   5 1028.00   19.70
   2  -1   5  905.81   19.90
   2  -1   5  983.40   20.00
  -3   1  -5  140.19    4.20
  -3   1  -5  125.19    4.00
  -3   1  -5  119.89    4.00
  -3   1  -5  130.79    4.20
  -3   1  -5  134.29    4.30
   3  -1   5  129.89    4.60
   3  -1   5  133.69    4.70
   3  -1   5  128.39    4.20
   3  -1   5  126.19    4.10
   3  -1   5  132.69    4.00
  -4   1  -5  242.78    7.10
  -4   1  -5  252.67    7.10
   4  -1   5  243.18    7.50
   4  -1   5  246.58    7.50
   4  -1   5  258.87    6.70
  -5   1  -5    2.70    2.30
  -5   1  -5    1.60    2.00
   5  -1   5    0.80    2.30
   5  -1   5    0.50    2.30
   5  -1   5   -5.00    2.40
  -6   1  -5   56.59    5.10
  -6   1  -5   48.40    5.20
   6  -1   5   54.99    5.60
   6  -1   5   55.59    5.00
   6  -1   5   52.99    5.50
  -7   1  -5   18.60    4.10
  -7   1  -5   16.10    4.30
   7  -1   5   20.00    4.60
   7  -1   5   15.90    3.70
   7  -1   5   21.00    4.50
  -8   1  -5   29.70    5.70
  -8   1  -5   25.60    5.30
   8  -1   5   27.30    5.80
   8  -1   5   21.00    4.70
   8  -1   5   28.80    6.20
  -9   1  -5   61.09    8.10
  -9   1  -5   53.49    7.10
   9  -1   5   56.49    8.10
   9  -1   5   55.79    8.40
   8   0  -5  123.99   12.90
   8   0  -5   93.29    9.30
  -8   0   5  102.89   10.10
  -8   0   5  107.79    8.90
   7   0  -5  472.15   16.40
   7   0  -5  488.35   18.60
   7   0  -5  495.55   17.70
  -7   0   5  463.15   16.10
  -7   0   5  499.25   13.60
   6   0  -5   56.49    6.80
   6   0  -5   61.19    5.60
   6   0  -5   66.39    6.50
   6   0  -5   48.30    6.60
  -6   0   5   56.19    5.80
  -6   0   5   70.19    5.00
  -6   0   5   65.19    4.80
   5   0  -5  289.27   10.20
   5   0  -5  281.97   11.40
   5   0  -5  274.87   11.00
   5   0  -5  307.37    8.50
  -5   0   5  304.77    7.80
  -5   0   5  304.37    8.50
  -5   0   5  277.27    9.60
   4   0  -5   90.19    6.00
   4   0  -5   85.89    6.70
   4   0  -5   87.09    6.40
   4   0  -5   91.69    3.70
  -4   0   5   86.39    5.20
  -4   0   5   84.79    4.10
  -4   0   5   84.29    5.30
  -4   0   5   87.29    3.30
   3   0  -5  175.28    6.30
   3   0  -5  171.18    4.80
   3   0  -5  164.88    6.20
   3   0  -5  157.58    6.70
   3   0  -5  171.18    6.70
  -3   0   5  160.58    4.40
  -3   0   5  170.88    5.00
   2   0  -5  174.38    5.80
   2   0  -5  182.28    5.60
   2   0  -5  176.98    5.00
   2   0  -5  177.58    4.90
   2   0  -5  177.58    5.70
   2   0  -5  183.28    4.50
   2   0  -5  178.18    5.90
  -2   0   5  182.78    4.80
  -2   0   5  170.18    4.70
  -2   0   5  173.08    5.70
  -2   0   5  169.08    5.90
  -2   0   5  179.68    4.40
  -2   0   5  178.08    5.70
   1   0  -5  386.06    9.00
   1   0  -5  404.26    8.50
   1   0  -5  385.76    9.10
   1   0  -5  396.46    9.00
   1   0  -5  385.56    8.90
   1   0  -5  397.76    8.20
   1   0  -5  371.26    9.00
   1   0  -5  401.06    8.50
   1   0  -5  384.96    9.20
  -1   0   5  390.66    8.50
  -1   0   5  401.46    9.00
  -1   0   5  386.86    8.90
  -1   0   5  404.46    8.90
  -1   0   5  393.86    8.60
  -1   0   5  393.16    8.20
  -1   0   5  398.36    9.00
  -1   0   5  372.66    8.60
  -1   0   5  400.46    8.40
   0   0  -5   21.50    1.20
   0   0  -5   22.00    1.60
   0   0  -5   18.30    1.70
   0   0  -5   24.00    1.50
   0   0  -5   22.00    1.60
   0   0  -5   23.80    1.60
   0   0  -5   19.10    1.50
   0   0  -5   25.90    1.30
   0   0  -5   19.80    1.70
   0   0  -5   20.60    1.30
   0   0   5   24.10    1.70
   0   0   5   23.40    1.30
   0   0   5   22.90    1.20
   0   0   5   24.40    1.80
   0   0   5   20.80    1.50
   0   0   5   20.40    1.60
   0   0   5   24.50    1.50
   0   0   5   24.40    1.60
   0   0   5   23.50    1.20
  -1   0  -5   84.29    2.60
  -1   0  -5   84.79    2.60
  -1   0  -5   84.69    2.60
  -1   0  -5   85.49    2.60
  -1   0  -5   84.79    2.30
  -1   0  -5   86.29    3.00
  -1   0  -5   84.29    2.60
  -1   0  -5   84.49    2.90
  -1   0  -5   82.79    2.60
  -1   0  -5   84.69    2.70
  -1   0  -5   82.09    2.60
   1   0   5   81.69    2.20
   1   0   5   80.59    3.00
   1   0   5   85.59    2.50
   1   0   5   79.89    2.60
   1   0   5   86.89    2.60
   1   0   5   85.99    2.70
   1   0   5   82.29    2.70
   1   0   5   84.39    2.80
   1   0   5   84.59    2.60
  -2   0  -5   84.49    2.90
  -2   0  -5   83.69    2.60
  -2   0  -5   82.49    2.30
  -2   0  -5   77.89    2.60
  -2   0  -5   81.69    3.10
  -2   0  -5   77.89    2.60
  -2   0  -5   74.79    3.00
  -2   0  -5   84.49    2.70
  -2   0  -5   86.19    2.80
   2   0   5   82.69    2.90
   2   0   5   87.79    2.90
   2   0   5   85.49    2.80
   2   0   5   79.69    2.60
   2   0   5   80.79    2.20
   2   0   5   85.89    2.70
   2   0   5   89.69    3.00
   2   0   5   88.29    2.90
  -3   0  -5   43.70    2.20
  -3   0  -5   45.10    2.30
  -3   0  -5   42.00    2.50
  -3   0  -5   43.70    1.80
   3   0   5   51.49    3.10
   3   0   5   46.80    2.70
   3   0   5   44.50    2.30
   3   0   5   42.00    2.60
   3   0   5   45.70    1.80
  -4   0  -5   74.99    4.30
  -4   0  -5   82.29    3.50
   4   0   5   78.19    3.40
   4   0   5   77.19    4.30
   4   0   5   77.79    4.00
  -5   0  -5   33.70    3.60
  -5   0  -5   37.00    3.80
   5   0   5   40.90    4.30
   5   0   5   36.40    3.70
   5   0   5   32.20    3.70
   5   0   5   30.90    2.50
  -6   0  -5    2.00    2.60
  -6   0  -5    2.00    2.80
   6   0   5    0.50    2.60
   6   0   5    0.10    2.10
   6   0   5    3.30    2.90
   6   0   5    6.80    2.60
  -7   0  -5   26.60    4.10
  -7   0  -5   27.70    4.50
   7   0   5   32.30    4.70
   7   0   5   28.40    3.90
   7   0   5   20.00    4.60
  -8   0  -5   33.20    5.70
  -8   0  -5   33.60    5.00
   8   0   5   19.90    5.50
   8   0   5   29.70    5.40
   8   0   5   27.20    4.70
  -9   0  -5   18.40    6.10
  -9   0  -5   17.60    7.10
  -9   0  -5   18.70    6.30
   9   0   5    6.70    5.50
   9   0   5   13.20   10.00
   8  -1  -5   13.00    8.40
   8  -1  -5   16.40    8.00
   8  -1  -5   15.90    6.00
  -8   1   5    2.00    9.80
  -8   1   5   19.00    5.80
  -8   1   5   19.60    7.90
   7  -1  -5  158.18   12.60
   7  -1  -5  135.29   11.30
   7  -1  -5  160.98    8.80
  -7   1   5  153.78   10.10
  -7   1   5  147.19   11.80
  -7   1   5  165.58    8.20
   6  -1  -5  122.69    9.00
   6  -1  -5  117.39    9.90
   6  -1  -5  103.29    6.90
  -6   1   5   99.89    8.90
  -6   1   5  107.39    7.80
  -6   1   5  114.79    6.10
   5  -1  -5  284.17    8.70
   5  -1  -5  272.87   10.80
   5  -1  -5  284.57   11.10
   5  -1  -5  294.47   10.60
  -5   1   5  261.87    8.00
  -5   1   5  263.17    9.40
   4  -1  -5  207.98    8.80
   4  -1  -5  207.88    8.30
   4  -1  -5  219.58    6.90
   4  -1  -5  224.98    8.80
  -4   1   5  217.98    6.30
  -4   1   5  207.28    7.50
[truncated: 741,950 more chars]
